# Supplementary material for: Transcriptomic changes in donor soybean, dodder bridge, and the connected recipient soybean induced by cadmium addition
Source: Front Plant Sci. 2025 Apr 17;16:1567412. doi: 10.3389/fpls.2025.1567412 (PMC12044426; doi:10.3389/fpls.2025.1567412)
Supplement: Supplementary file 8 [file Table1.xlsx]

## Sheet: 2 h
KEGGID	Description	GeneRatio	pvalue	geneName	Count
gmx04626	Plant-pathogen interaction	59/385	3.08207e-19	LOC100819703/SCAM-4/LOC100819942/LOC100779508/LOC100779976/LOC100804180/LOC100795955/LOC100797784/HSP90A2/EDS1-2/LOC100784685/LOC100820237/PR1-8/LOC100500092/LOC100500308/LOC100782506/CDPK-GAMMA/WRKY39/LOC100775336/LOC100796491/LOC100778851/LOC100791992/LOC100800489/LOC100791253/WRKY49/LOC100805517/LOC112997782/LOC100791756/LOC100777554/WRKY19/LOC100786354/LOC100795427/LOC100806182/LOC100798945/L…	59
gmx04016	MAPK signaling pathway - plant	35/385	1.33098e-08	LOC100779462/LOC100804180/LOC100789241/LOC100784685/PR1-8/WRKY39/LOC100808289/LOC100791253/LOC100781388/WRKY49/LOC100805517/LOC100791756/WRKY19/LOC100526868/PR1-7/LOC100796161/LOC100790598/LOC100820185/LOC100785936/WRKY62/LOC100801339/LOC100782281/LOC100812778/LOC100801077/LOC102666898/LOC100793293/ACS1/LOC100793276/LOC100793020/CHIA1/LOC100799972/LOC100812342/WRKY5/LOC100792833/PR1-6	35
gmx04141	Protein processing in endoplasmic reticulum	42/385	1.95341e-08	LOC100780491/LOC100819942/LOC100807885/LOC100783822/LOC547838/LOC100811178/LOC100779976/BIP4/LOC100811899/LOC100801827/LOC100788296/LOC100776652/LOC102667578/LOC100788531/LOC100815670/HSP90A2/LOC100803843/LOC100810595/LOC100801156/LOC100798636/LOC100799701/LOC100795699/LOC547851/BIP2/LOC121173324/LOC100781496/LOC100804685/LOC100805604/LOC100786898/PDIM-1/LOC100037471/LOC100790740/LOC100811997/LOC…	42
gmx00941	Flavonoid biosynthesis	15/385	3.05158e-06	LOC100806561/LOC100779260/LOC121175092/CHI1A/SOMT-2/CHS14/LOC100800911/LOC100820075/LOC100778253/LOC100818985/CHI1B1/CHR1/CHS11/LOC100500657/CHI2-A	15
gmx00940	Phenylpropanoid biosynthesis	26/385	4.20308e-05	LOC100799660/LOC100806561/LOC100775837/LOC100779260/PAL1.1/4CL2/PAL1.3/LOC100779797/LOC100800911/LOC100799990/LOC100820075/LOC100785661/ALDH2C5/PAL1.2/LOC100820588/SG-1-LIKE/LOC100804829/LOC100776174/LOC100818985/LOC100795412/LOC100813133/PAL3.1/LOC100803223/LOC100789360/LOC100500657/LOC100788873	26
gmx00945	Stilbenoid, diarylheptanoid and gingerol biosynthesis	7/385	0.00262174	LOC100806561/LOC100779260/LOC100800911/LOC100820075/LOC100818985/LOC100807238/LOC100500657	7
gmx04075	Plant hormone signal transduction	35/385	0.00402972	LOC100785313/LOC100804180/LOC100217338/LOC100787440/PR1-8/LOC100785293/LOC100779400/LOC100780752/LOC100814739/LOC100781388/LOC100782104/LOC100808164/PR1-7/LOC100796161/LOC100811763/LOC100790598/LOC100785936/LOC100813788/LOC100786829/LOC100776488/BZIP90/LOC100793293/LOC100776885/LOC100805968/LOC100814551/LOC100815447/LOC100793276/LOC100799875/LOC100527198/LOC102659557/TGA11/TGA08/LOC100784187/PR1-…	35
gmx00966	Glucosinolate biosynthesis	4/385	0.00457538	LOC100787855/LOC100778723/LOC100778177/LOC100787378	4
gmx00908	Zeatin biosynthesis	7/385	0.00495277	LOC100782645/LOC100820150/LOC100783479/LOC100816815/LOC100799527/LOC100788235/CKX1	7
gmx00073	Cutin, suberine and wax biosynthesis	6/385	0.00613348	LOC100775546/CYP77A3/LOC100804063/LOC100793522/LOC100527026/LOC100795308	6

## Sheet: 12 h
KEGGID	Description	GeneRatio	pvalue	geneName	Count
gmx00940	Phenylpropanoid biosynthesis	21/123	1.17196e-10	ALDH2C9/LOC100799731/LOC100788873/LOC100812082/ALDH2C1/ALDH2C3/LOC100813780/PAL3.1/LOC100815142/LOC100815671/LOC100779492/4CL2/LOC100799303/LOC100776708/ALDH2C5/LOC100792386/LOC100781958/LOC100500657/LOC100791414/LOC100780750/LOC100803190	21
gmx00943	Isoflavonoid biosynthesis	9/123	7.05833e-10	LOC100794209/LOC547660/CYP93A1/LOC100790507/IOMT2/LOC100194416/IFS2/LOC121173309/HIDH	9
gmx04712	Circadian rhythm - plant	9/123	1.47955e-05	E2/LOC100812253/GIGANTEA/LOC100784383/LOC100777119/FT2C/FT3A/CHS8/CHS7	9
gmx00130	Ubiquinone and other terpenoid-quinone biosynthesis	8/123	3.10279e-05	LOC113001484/LOC100793045/LOC121174327/4CL2/PT11A/LOC100778084/G2DT/PT01	8
gmx00941	Flavonoid biosynthesis	6/123	0.000885014	SOMT-2/LOC121175092/LOC100799303/CHS8/CHS7/LOC100500657	6
gmx00053	Ascorbate and aldarate metabolism	5/123	0.00996741	LOC100799814/ALDH2B1/LOC100793412/ALDH2B6/LOC100797645	5
gmx00960	Tropane, piperidine and pyridine alkaloid biosynthesis	3/123	0.0166067	LOC100804946/LOC100817454/LOC100785449	3
gmx00910	Nitrogen metabolism	3/123	0.0275343	LOC100812124/LOC100807954/LOC102660002	3
gmx00360	Phenylalanine metabolism	3/123	0.0358985	LOC100170753/PAL3.1/LOC100817454	3
gmx00460	Cyanoamino acid metabolism	4/123	0.0380457	LOC100799731/LOC100776708/LOC100781958/LOC100803190	4

## Sheet: 24 h
KEGGID	Description	GeneRatio	pvalue	geneName	Count
gmx00940	Phenylpropanoid biosynthesis	15/94	6.4795e-08	4CL3/4CL4/PAL3.1/ALDH2C5/LOC100799731/PAL1.3/LOC100779492/ALDH2C9/LOC100803190/LOC100792386/LOC100812961/LOC100777773/LOC100779797/LOC100781958/PAL1.2	15
gmx00943	Isoflavonoid biosynthesis	7/94	7.89045e-08	HIDH/IFS2/LOC100194416/AT133/LOC100804509/LOC100793687/LOC100790507	7
gmx00130	Ubiquinone and other terpenoid-quinone biosynthesis	7/94	4.31794e-05	LOC113001484/PT01/4CL3/4CL4/LOC100809530/-/LOC121174327	7
gmx00941	Flavonoid biosynthesis	6/94	0.000229961	LOC100778253/CHS8/CHS7/SOMT-2/CHS11/CHS4B	6
gmx04712	Circadian rhythm - plant	5/94	0.00511118	CHS8/CHS7/FT3B/CHS11/CHS4B	5
gmx00350	Tyrosine metabolism	4/94	0.00749035	LOC100806887/LOC100500201/LOC100802763/LOC100792012	4
gmx00460	Cyanoamino acid metabolism	4/94	0.0139066	LOC100799731/LOC100803190/LOC100777773/LOC100781958	4
gmx04626	Plant-pathogen interaction	9/94	0.0151593	WRKY62/PR1-7/LOC100807117/LOC100800559/LOC100799682/LOC100795656/SCAM-5/LOC102667104/LOC100780887	9
gmx00360	Phenylalanine metabolism	3/94	0.0162926	PAL3.1/PAL1.3/PAL1.2	3
gmx00480	Glutathione metabolism	5/94	0.0307878	GST3/LOC100500361/GSTU38/GSTU42/HSP26-A	5

## Sheet: 48 h
KEGGID	Description	GeneRatio	pvalue	geneName	Count
gmx04016	MAPK signaling pathway - plant	18/79	3.87965e-11	LOC100780775/LOC100784784/LOC100804481/LOC100787732/LOC100785936/WRKY39/LOC100791253/WRKY5/WRKY49/CHIA1/LOC100807275/LOC100788119/LOC100790598/LOC100791756/PR1-6/LOC100782281/LOC100780576/LOC100799972	18
gmx00940	Phenylpropanoid biosynthesis	12/79	2.56566e-06	LOC100790279/LOC100811247/LOC100775837/LOC100799303/LOC100776708/LOC100785661/LOC100819192/LOC100800911/LOC100818985/LOC100777773/LOC100791414/LOC100782549	12
gmx04626	Plant-pathogen interaction	12/79	8.3673e-05	LOC100800489/WRKY39/LOC100791253/WRKY5/WRKY49/LOC100788119/LOC100527005/LOC100791756/LOC100807117/LOC102659421/PR1-6/LOC100799972	12
gmx00941	Flavonoid biosynthesis	6/79	0.000104768	CHI2-A/LOC100811247/LOC100799303/LOC100800911/CHS14/LOC100818985	6
gmx00945	Stilbenoid, diarylheptanoid and gingerol biosynthesis	4/79	0.000700816	LOC100811247/LOC100799303/LOC100800911/LOC100818985	4
gmx04070	Phosphatidylinositol signaling system	5/79	0.0050072	LOC100791253/LOC100790820/LOC100791756/LOC100780680/LOC100799972	5
gmx00073	Cutin, suberine and wax biosynthesis	2/79	0.0372217	LOC100804504/LOC100787403	2
gmx00943	Isoflavonoid biosynthesis	2/79	0.0414519	AT133/LOC100804509	2
gmx00906	Carotenoid biosynthesis	2/79	0.112496	LOC100170674/LOC100815146	2
gmx00944	Flavone and flavonol biosynthesis	1/79	0.122332	AT133	1
