# Supplementary material for: Transcriptomic changes in donor soybean, dodder bridge, and the connected recipient soybean induced by cadmium addition
Source: Front Plant Sci. 2025 Apr 17;16:1567412. doi: 10.3389/fpls.2025.1567412 (PMC12044426; doi:10.3389/fpls.2025.1567412)
Supplement: Supplementary file 9 [file Table2.xlsx]

## Sheet: Sheet1
Supplementary dataset S1. The 15 DEGs were shared by between CC+ and CC– leaves.
gene ID	gene name	gene description
100127370	WRKY12	WRKY transcription factor 12
100500250	LOC100500250	uncharacterized LOC100500250
100500493	LOC100500493	uncharacterized LOC100500493
100527073	PR10	pathogenesis-related protein 10
100785757	EXP4	expansin 4
100791358	LOC100791358	lectin-domain containing receptor kinase
100794117	LOC100794117	protein PHOSPHATE-INDUCED
100807312	LOC100807312	LEAF RUST 10 DISEASE-RESISTANCE LOCUS RECEPTOR-LIKE PROTEIN KINASE-like 2.1
100807652	LOC100807652	UDP-glycosyltransferase 88A1
100813367	LOC100813367	homeobox-leucine zipper protein HAT4
100816469	LOC100816469	putative receptor protein kinase ZmPK1
100818623	LOC100818623	glutamate receptor 2.9
100819462	LOC100819462	probable WRKY transcription factor 50
100820140	LOC100820140	putative metalloendoproteinase
121174049	LOC121174049	dentin sialophosphoprotein-like
