# Supplementary material for: Transcriptomic changes in donor soybean, dodder bridge, and the connected recipient soybean induced by cadmium addition
Source: Front Plant Sci. 2025 Apr 17;16:1567412. doi: 10.3389/fpls.2025.1567412 (PMC12044426; doi:10.3389/fpls.2025.1567412)
Supplement: Supplementary file 10 [file Table3.xlsx]

## Sheet: 2 h
KEGGID	Description	GeneRatio	pvalue	geneName	Count
gmx00073	Cutin, suberine and wax biosynthesis	6/72	5.88086e-07	LOC100794490/LOC100804504/LOC100798338/LOC100787403/LOC100779012/LOC100809503	6
gmx00940	Phenylpropanoid biosynthesis	11/72	7.79709e-06	LOC100807421/LOC100804829/LOC100789782/LOC100810392/LOC100819937/LOC100815671/LOC111064645/LOC100803637/LOC100783236/LOC100782549/LOC100807128	11
gmx00196	Photosynthesis - antenna proteins	3/72	0.00374352	LOC547819/LOC100799813/LHCB1-7	3
gmx00062	Fatty acid elongation	3/72	0.00642543	LOC102669768/LOC100801121/LOC100799530	3
gmx00340	Histidine metabolism	3/72	0.00682318	LOC100815568/ALDH2B6/ALDH3H1	3

## Sheet: 12 h
KEGGID	Description	GeneRatio	pvalue	geneName	Count
gmx00500	Starch and sucrose metabolism	12/69	1.622e-06	LOC100787580/LOC100813589/LOC100782799/LOC100794430/LOC100807354/LOC100782605/LOC100790220/LOC100037476/LOC100806543/LOC100819594/LOC100787590/LOC100802135	12
gmx00460	Cyanoamino acid metabolism	3/69	0.0286121	LOC100782605/LOC100796941/LOC100819594	3
gmx00730	Thiamine metabolism	2/69	0.047122	LOC100788953/LOC100787350	2
gmx00940	Phenylpropanoid biosynthesis	5/69	0.058815	LOC100783115/ALDH2C1/LOC100782605/LOC100804350/LOC100819594	5

## Sheet: 24 h
KEGGID	Description	GeneRatio	pvalue	geneName	Count
gmx04146	Peroxisome	6/73	0.00168139	LOC100527263/LOC100784752/LOC100798338/LOC100815376/LOC100527058/LOC100816578	6
gmx00053	Ascorbate and aldarate metabolism	4/73	0.00750705	LOC100792866/ALDH2B6/LOC100777649/LOC100791726	4
gmx00908	Zeatin biosynthesis	3/73	0.00763823	LOC106798266/LOC100784697/LOC100782035	3
gmx00071	Fatty acid degradation	4/73	0.0107201	LOC100792866/ALDH2B6/LOC547658/LOC100816578	4
gmx00903	Limonene and pinene degradation	2/73	0.015906	LOC100792866/ALDH2B6	2
gmx00620	Pyruvate metabolism	5/73	0.0224722	LOC100792866/ALDH2B6/LOC102670308/LOC102663750/LOC100783188	5
gmx00340	Histidine metabolism	2/73	0.0552797	LOC100792866/ALDH2B6	2
gmx00730	Thiamine metabolism	2/73	0.0552797	SC-04/LOC100799983	2
gmx00940	Phenylpropanoid biosynthesis	5/73	0.0615766	LOC100804126/LOC547873/LOC100819704/LOC100800519/LOC100807448	5

## Sheet: 48 h
KEGGID	Description	GeneRatio	pvalue	geneName	Count
gmx00250	Alanine, aspartate and glutamate metabolism	4/60	0.00428362	PUR1/LOC100775972/GS1GAMMA2/LOC100798318	4
gmx00270	Cysteine and methionine metabolism	5/60	0.00945608	OAS-TL2/LOC100815091/LOC100775972/LOC100820256/LOC100500423	5
gmx00920	Sulfur metabolism	3/60	0.00958947	OAS-TL2/LOC100815091/LOC100786331	3
gmx00750	Vitamin B6 metabolism	2/60	0.0150876	LOC100306469/LOC100785357	2
gmx00564	Glycerophospholipid metabolism	4/60	0.0330762	LOC100809417/LOC100805391/LOC100784035/LOC100781212	4
gmx00062	Fatty acid elongation	2/60	0.0377042	LOC100818350/LOC100784948	2
gmx00565	Ether lipid metabolism	2/60	0.0408882	LOC100809417/LOC100805391	2
gmx00940	Phenylpropanoid biosynthesis	2/60	0.527903	LOC100793538/LOC100785485	2
