# Supplementary material for: Transcriptomic changes in donor soybean, dodder bridge, and the connected recipient soybean induced by cadmium addition
Source: Front Plant Sci. 2025 Apr 17;16:1567412. doi: 10.3389/fpls.2025.1567412 (PMC12044426; doi:10.3389/fpls.2025.1567412)
Supplement: Supplementary file 11 [file Table4.xlsx]

## Sheet: Sheet1
Category	ID	Description	pvalue	Count	geneID
KEGG	ko01110	Biosynthesis of secondary metabolites	6.45461e-08	78	Cluster-35706.0|Cluster-34552.0|Cluster-37768.50462|Cluster-37768.42430|Cluster-37768.60776|Cluster-37768.55756|Cluster-37768.68459|Cluster-37768.70008|Cluster-37768.39576|Cluster-37768.42555|Cluster-37768.58124|Cluster-37313.0|Cluster-24833.0|Cluster-37768.56850|Cluster-37768.49275|Cluster-37768.67095|Cluster-37768.55864|Cluster-37768.35090|Cluster-37768.52607|Cluster-37768.60792|Cluster-37768.2…
KEGG	ko00940	Phenylpropanoid biosynthesis	7.19273e-08	18	Cluster-37768.56308|Cluster-37768.20379|Cluster-37768.59890|Cluster-37768.20096|Cluster-37768.60776|Cluster-37768.67095|Cluster-35372.0|Cluster-37768.58191|Cluster-37768.54857|Cluster-37768.52078|Cluster-37768.78650|Cluster-24833.0|Cluster-37768.49275|Cluster-37768.53239|Cluster-37768.34206|Cluster-37768.20744|Cluster-37768.62758|Cluster-37768.20461
KEGG	ko04940	Type I diabetes mellitus	1.70476e-05	6	Cluster-37768.47479|Cluster-37768.55747|Cluster-37768.42726|Cluster-37768.45083|Cluster-37768.45084|Cluster-37768.45085
KEGG	ko01100	Metabolic pathways	9.65547e-05	123	Cluster-37768.68459|Cluster-37768.36704|Cluster-24833.0|Cluster-37768.49275|Cluster-37768.20414|Cluster-37768.60792|Cluster-37768.56308|Cluster-37768.74822|Cluster-37768.59620|Cluster-37768.18880|Cluster-37768.35744|Cluster-37768.54512|Cluster-37768.55116|Cluster-35917.0|Cluster-37768.22999|Cluster-37768.66190|Cluster-37768.60171|Cluster-37768.48010|Cluster-37768.20461|Cluster-37768.54736|Cluster…
KEGG	ko00943	Isoflavonoid biosynthesis	0.000249391	3	Cluster-35706.0|Cluster-37768.49293|Cluster-37706.0
KEGG	ko03010	Ribosome	0.00044983	32	Cluster-37768.48982|Cluster-37768.54848|Cluster-37768.50678|Cluster-37768.31857|Cluster-37768.21320|Cluster-37768.51500|Cluster-37768.58310|Cluster-37768.52979|Cluster-37768.53069|Cluster-37768.60344|Cluster-37768.77892|Cluster-33119.0|Cluster-37768.54660|Cluster-37768.57274|Cluster-37768.52001|Cluster-37768.23387|Cluster-37768.52891|Cluster-37768.19671|Cluster-37768.48979|Cluster-37768.45692|Clu…
KEGG	ko00904	Diterpenoid biosynthesis	0.000900688	3	Cluster-37768.77644|Cluster-37768.70008|Cluster-37768.42555

## Sheet: Sheet2
Category	ID	Description	pvalue	Count	geneID
KEGG	ko01100	Metabolic pathways	6.32353e-07	132	Cluster-37768.3518|Cluster-37768.62177|Cluster-39225.0|Cluster-37768.48163|Cluster-37768.33201|Cluster-37768.24383|Cluster-37768.55892|Cluster-37768.35372|Cluster-37768.33717|Cluster-37768.2700|Cluster-37768.71642|Cluster-37768.55779|Cluster-36127.0|Cluster-37768.56899|Cluster-37768.16866|Cluster-37768.59565|Cluster-37768.23614|Cluster-37768.48405|Cluster-37768.44294|Cluster-37768.16465|Cluster-3…
KEGG	ko00941	Flavonoid biosynthesis	1.19588e-06	8	Cluster-37768.20193|Cluster-37768.19501|Cluster-37768.57657|Cluster-37768.21013|Cluster-37768.76227|Cluster-36494.0|Cluster-37768.51973|Cluster-37768.18156
KEGG	ko01110	Biosynthesis of secondary metabolites	5.47079e-06	71	Cluster-37768.80209|Cluster-37768.46521|Cluster-37768.33100|Cluster-37768.24383|Cluster-37768.43127|Cluster-39225.0|Cluster-37768.48163|Cluster-37768.49356|Cluster-37768.65293|Cluster-37768.54001|Cluster-37768.73048|Cluster-36127.0|Cluster-37768.19501|Cluster-37605.0|Cluster-37768.35372|Cluster-37768.18191|Cluster-37768.76246|Cluster-37768.76227|Cluster-37768.33201|Cluster-37768.71642|Cluster-377…
KEGG	ko04075	Plant hormone signal transduction	6.11924e-06	21	Cluster-37768.50886|Cluster-37768.3815|Cluster-37768.49581|Cluster-37768.54172|Cluster-37768.51279|Cluster-37768.65495|Cluster-37768.53171|Cluster-37768.56652|Cluster-37768.50487|Cluster-37768.47048|Cluster-37768.44020|Cluster-37768.51467|Cluster-37768.47282|Cluster-37768.34573|Cluster-37768.50820|Cluster-37768.57514|Cluster-37768.41684|Cluster-37768.20113|Cluster-37768.71971|Cluster-37768.23439|…
KEGG	ko04016	MAPK signaling pathway - plant	3.58329e-05	17	Cluster-37768.3815|Cluster-37768.31792|Cluster-37768.18055|Cluster-37768.51021|Cluster-37448.0|Cluster-37768.53171|Cluster-37768.65764|Cluster-30150.0|Cluster-37768.50487|Cluster-37768.44876|Cluster-37768.54372|Cluster-37768.34573|Cluster-37571.0|Cluster-37768.20113|Cluster-37768.59610|Cluster-37768.71971|Cluster-37768.40025
KEGG	ko00940	Phenylpropanoid biosynthesis	0.000106888	13	Cluster-37768.66064|Cluster-37768.14237|Cluster-37768.57657|Cluster-37768.60423|Cluster-37768.76227|Cluster-37768.51554|Cluster-37768.61402|Cluster-37768.57104|Cluster-37768.24464|Cluster-37768.51973|Cluster-37768.55752|Cluster-35372.0|Cluster-37768.48405
KEGG	ko04626	Plant-pathogen interaction	0.00114893	14	Cluster-37768.47684|Cluster-37768.59610|Cluster-37768.77044|Cluster-37768.51021|Cluster-37768.66930|Cluster-37768.52685|Cluster-30150.0|Cluster-37768.31792|Cluster-37768.44876|Cluster-37768.65764|Cluster-37768.20113|Cluster-37768.54000|Cluster-37768.24477|Cluster-37768.40025

## Sheet: Sheet3
Category	ID	Description	pvalue	Count	geneID
KEGG	ko04152	AMPK signaling pathway	0.000498501	76	Cluster-37768.7159|Cluster-37768.9545|Cluster-37768.10139|Cluster-37768.12223|Cluster-37768.12240|Cluster-37768.82703|Cluster-37768.82459|Cluster-37768.12275|Cluster-37768.8860|Cluster-10979.0|Cluster-37768.9182|Cluster-37768.7116|Cluster-37768.11210|Cluster-37768.82062|Cluster-37768.7650|Cluster-37768.8445|Cluster-37768.8543|Cluster-37768.8448|Cluster-11041.0|Cluster-37768.8130|Cluster-37768.818…
KEGG	ko00980	Metabolism of xenobiotics by cytochrome P450	0.000688213	31	Cluster-37768.5589|Cluster-37768.11107|Cluster-37768.12625|Cluster-37768.12805|Cluster-9930.0|Cluster-37768.9758|Cluster-37768.11493|Cluster-37768.12324|Cluster-37768.8240|Cluster-6279.0|Cluster-37768.10735|Cluster-12598.0|Cluster-12604.0|Cluster-37768.10759|Cluster-37768.10829|Cluster-37768.13015|Cluster-12614.1|Cluster-37768.1849|Cluster-12742.0|Cluster-37768.7162|Cluster-37768.11389|Cluster-11…
KEGG	ko00512	Mucin type O-glycan biosynthesis	0.000704392	8	Cluster-37768.82647|Cluster-37768.7934|Cluster-37768.10653|Cluster-37768.83019|Cluster-37768.7809|Cluster-37768.1118|Cluster-37768.1905|Cluster-37768.10690
KEGG	ko05310	Asthma	0.000704392	8	Cluster-37768.12926|Cluster-37768.12495|Cluster-37768.7045|Cluster-37768.11373|Cluster-17220.0|Cluster-37768.2152|Cluster-37768.9168|Cluster-37768.7944
KEGG	ko00604	Glycosphingolipid biosynthesis - ganglio series	0.00140732	15	Cluster-37768.11746|Cluster-37768.11022|Cluster-37768.83427|Cluster-37768.7965|Cluster-37768.7649|Cluster-9942.0|Cluster-37768.6996|Cluster-10822.0|Cluster-9644.1|Cluster-11420.0|Cluster-37768.7415|Cluster-37768.8682|Cluster-37768.7866|Cluster-10572.0|Cluster-11327.0
KEGG	ko04713	Circadian entrainment	0.00158577	23	Cluster-37768.6261|Cluster-9050.0|Cluster-37768.12761|Cluster-37768.8532|Cluster-11879.0|Cluster-13803.0|Cluster-37768.12976|Cluster-37768.12878|Cluster-11064.0|Cluster-37768.10040|Cluster-37768.13012|Cluster-37768.6025|Cluster-9484.0|Cluster-37768.11727|Cluster-37768.11365|Cluster-9177.0|Cluster-37768.11885|Cluster-37768.81975|Cluster-37768.12420|Cluster-37768.25374|Cluster-37768.11873|Cluster-3…
KEGG	ko04970	Salivary secretion	0.00178274	23	Cluster-37768.6261|Cluster-9050.0|Cluster-37768.12761|Cluster-37768.11555|Cluster-37768.8532|Cluster-11879.0|Cluster-13803.0|Cluster-37768.12976|Cluster-37768.12878|Cluster-37768.10040|Cluster-37768.12699|Cluster-37768.13012|Cluster-37768.6025|Cluster-9484.0|Cluster-37768.11365|Cluster-9177.0|Cluster-37768.11885|Cluster-37768.81975|Cluster-37768.12420|Cluster-37768.25374|Cluster-37768.10178|Clust…
KEGG	ko04022	cGMP-PKG signaling pathway	0.00264408	39	Cluster-37768.6261|Cluster-37768.82029|Cluster-37768.2135|Cluster-37768.11105|Cluster-9050.0|Cluster-37768.82027|Cluster-37768.9919|Cluster-37768.8532|Cluster-11879.0|Cluster-13803.0|Cluster-37768.8688|Cluster-37768.9659|Cluster-37768.12976|Cluster-37768.26681|Cluster-37768.12878|Cluster-11028.0|Cluster-37768.10040|Cluster-17278.0|Cluster-37768.12699|Cluster-37768.13012|Cluster-37768.8928|Cluster…
KEGG	ko04020	Calcium signaling pathway	0.00464768	38	Cluster-37768.6261|Cluster-37768.2135|Cluster-11028.0|Cluster-37768.82027|Cluster-37768.9919|Cluster-37768.8532|Cluster-37768.82389|Cluster-37768.4932|Cluster-13803.0|Cluster-37768.12976|Cluster-37768.26681|Cluster-37768.12878|Cluster-37768.8632|Cluster-11064.0|Cluster-37768.10040|Cluster-17278.0|Cluster-37768.2157|Cluster-37768.6327|Cluster-37768.11105|Cluster-37768.8928|Cluster-11744.0|Cluster-…
KEGG	ko03010	Ribosome	0.0106643	173	Cluster-37768.26089|Cluster-37768.5276|Cluster-37768.26716|Cluster-37768.1350|Cluster-37768.27066|Cluster-37768.6455|Cluster-37768.53046|Cluster-37768.7853|Cluster-37768.56399|Cluster-37768.76993|Cluster-37768.11826|Cluster-37768.767|Cluster-37768.76350|Cluster-37768.82548|Cluster-37768.1371|Cluster-37768.12141|Cluster-37768.13037|Cluster-37768.83081|Cluster-37768.4910|Cluster-37768.54746|Cluster…
KEGG	ko04218	Cellular senescence	0.011339	55	Cluster-37768.7159|Cluster-37768.6261|Cluster-37768.82029|Cluster-37768.2135|Cluster-37768.5760|Cluster-37768.12108|Cluster-37768.82027|Cluster-37768.9919|Cluster-10979.0|Cluster-37768.12433|Cluster-37768.8532|Cluster-37768.8445|Cluster-37768.38439|Cluster-37768.8448|Cluster-10204.0|Cluster-37768.12976|Cluster-6544.0|Cluster-37768.9151|Cluster-13803.0|Cluster-37768.83376|Cluster-37768.12878|Clust…
KEGG	ko04150	mTOR signaling pathway	0.0174005	50	Cluster-37768.9545|Cluster-37768.6554|Cluster-37768.27404|Cluster-37768.7593|Cluster-37768.82459|Cluster-37768.8443|Cluster-37768.12433|Cluster-37768.11210|Cluster-37768.11211|Cluster-37768.8445|Cluster-37768.8448|Cluster-37768.12065|Cluster-37768.8520|Cluster-37768.5166|Cluster-37768.12446|Cluster-37768.8978|Cluster-37768.8519|Cluster-10204.0|Cluster-37768.82854|Cluster-37768.8827|Cluster-37768.…
KEGG	ko00190	Oxidative phosphorylation	0.57741	66	Cluster-37768.11677|Cluster-37768.6786|Cluster-37768.82227|Cluster-37768.84844|Cluster-37768.12368|Cluster-37768.76484|Cluster-37768.9868|Cluster-37768.12762|Cluster-37768.12803|Cluster-37768.9256|Cluster-37768.26737|Cluster-37768.10064|Cluster-37768.9057|Cluster-37768.45811|Cluster-37768.12065|Cluster-37768.8327|Cluster-37768.12999|Cluster-37768.7920|Cluster-37768.11093|Cluster-37768.10492|Clust…
KEGG	ko04626	Plant-pathogen interaction	0.963454	34	Cluster-37768.12530|Cluster-37768.6261|Cluster-37768.8561|Cluster-37768.81962|Cluster-37768.8532|Cluster-13803.0|Cluster-37768.6940|Cluster-37768.12976|Cluster-37768.21864|Cluster-37768.12921|Cluster-37768.12878|Cluster-37768.10040|Cluster-37768.10902|Cluster-37768.7431|Cluster-11019.0|Cluster-37768.10610|Cluster-1079.1|Cluster-37768.12527|Cluster-9484.0|Cluster-37768.3442|Cluster-37768.76140|Clu…
KEGG	ko04016	MAPK signaling pathway - plant	0.981229	32	Cluster-37768.6261|Cluster-37768.6003|Cluster-37768.8561|Cluster-37768.10379|Cluster-37768.9011|Cluster-37768.8532|Cluster-37768.56165|Cluster-37768.11885|Cluster-13803.0|Cluster-37768.12976|Cluster-37768.12878|Cluster-37768.10040|Cluster-37768.928|Cluster-37768.45357|Cluster-37768.2112|Cluster-37768.11407|Cluster-9484.0|Cluster-37768.8979|Cluster-37768.11365|Cluster-37768.7861|Cluster-37768.9765…

## Sheet: Sheet4
Category	ID	Description	pvalue	Count	geneID
KEGG	ko04152	AMPK signaling pathway	0.000750136	72	Cluster-37768.7159|Cluster-37768.8860|Cluster-37768.10139|Cluster-37768.12223|Cluster-37768.12240|Cluster-37768.82703|Cluster-37768.5418|Cluster-37768.82459|Cluster-309.0|Cluster-37768.9182|Cluster-113.0|Cluster-37768.11210|Cluster-37768.82062|Cluster-37768.7650|Cluster-37768.10782|Cluster-37768.12970|Cluster-37768.8448|Cluster-37768.11234|Cluster-37768.81839|Cluster-37768.9601|Cluster-12172.1|Cl…
KEGG	ko05204	Chemical carcinogenesis	0.00100635	29	Cluster-37768.11107|Cluster-37768.12625|Cluster-37768.12805|Cluster-37768.9758|Cluster-37768.22035|Cluster-12598.0|Cluster-37768.10735|Cluster-37768.12324|Cluster-12604.0|Cluster-37768.10759|Cluster-37768.10829|Cluster-37768.24766|Cluster-37768.81877|Cluster-37768.1849|Cluster-37768.24066|Cluster-37768.7162|Cluster-37768.11389|Cluster-37768.8128|Cluster-37768.10109|Cluster-37768.12858|Cluster-377…
KEGG	ko04921	Oxytocin signaling pathway	0.00104589	43	Cluster-37768.82029|Cluster-37768.2135|Cluster-37768.11105|Cluster-37768.27670|Cluster-309.0|Cluster-113.0|Cluster-37768.82062|Cluster-37768.82389|Cluster-37768.11885|Cluster-37768.11234|Cluster-37768.12448|Cluster-37768.12976|Cluster-37768.12878|Cluster-37768.8632|Cluster-11064.0|Cluster-37768.10040|Cluster-36979.0|Cluster-943.1|Cluster-37768.13012|Cluster-37768.12761|Cluster-37768.6025|Cluster-…
KEGG	ko04934	Cushing syndrome	0.00132466	25	Cluster-37768.82229|Cluster-37768.82583|Cluster-37768.12761|Cluster-37768.5760|Cluster-37768.9596|Cluster-37768.83033|Cluster-37768.10534|Cluster-37768.10048|Cluster-37768.8200|Cluster-11064.0|Cluster-37768.12895|Cluster-37768.9565|Cluster-37768.2157|Cluster-37768.5805|Cluster-37768.9151|Cluster-37768.9581|Cluster-37768.5480|Cluster-37768.9313|Cluster-13004.0|Cluster-37768.5291|Cluster-37768.1213…
KEGG	ko04015	Rap1 signaling pathway	0.00141529	26	Cluster-37768.11995|Cluster-37768.12448|Cluster-37768.12976|Cluster-37768.12878|Cluster-37768.31275|Cluster-37768.10040|Cluster-36979.0|Cluster-943.1|Cluster-37768.1255|Cluster-37768.82178|Cluster-9484.0|Cluster-37768.11365|Cluster-37768.82155|Cluster-37768.11367|Cluster-37768.11885|Cluster-37768.23579|Cluster-37768.81975|Cluster-37768.12420|Cluster-37768.25374|Cluster-37768.9480|Cluster-37768.63…
KEGG	ko04151	PI3K-Akt signaling pathway	0.00552016	66	Cluster-37768.56412|Cluster-157.0|Cluster-37768.82583|Cluster-37768.82459|Cluster-309.0|Cluster-37768.81961|Cluster-37768.9778|Cluster-37768.11210|Cluster-37768.5760|Cluster-37768.53987|Cluster-37768.8448|Cluster-37768.9492|Cluster-37768.11995|Cluster-37768.76906|Cluster-37768.9151|Cluster-37768.47165|Cluster-37768.9509|Cluster-37768.9601|Cluster-37768.78542|Cluster-37768.8200|Cluster-37768.8519|…
KEGG	ko04150	mTOR signaling pathway	0.0338196	46	Cluster-37768.6554|Cluster-37768.27404|Cluster-37768.7593|Cluster-37768.19042|Cluster-309.0|Cluster-37768.12433|Cluster-37768.6014|Cluster-37768.11210|Cluster-37768.11211|Cluster-37768.8448|Cluster-37768.12065|Cluster-37768.24562|Cluster-37768.8520|Cluster-37768.5166|Cluster-37768.12446|Cluster-37768.9601|Cluster-37768.8519|Cluster-37768.82459|Cluster-37768.12074|Cluster-37768.82854|Cluster-37768…
KEGG	ko04141	Protein processing in endoplasmic reticulum	0.037146	109	Cluster-37768.10191|Cluster-11321.0|Cluster-37768.12814|Cluster-37768.82145|Cluster-37768.7344|Cluster-37768.10446|Cluster-37768.12320|Cluster-37768.5166|Cluster-37768.12487|Cluster-37768.12921|Cluster-37768.10775|Cluster-37768.81834|Cluster-37768.24709|Cluster-37768.11901|Cluster-16944.0|Cluster-37768.82936|Cluster-37768.26164|Cluster-37768.13033|Cluster-37768.9685|Cluster-37768.65380|Cluster-37…
KEGG	ko04211	Longevity regulating pathway	0.0642309	36	Cluster-37768.82459|Cluster-309.0|Cluster-37768.8465|Cluster-37768.12433|Cluster-37768.11210|Cluster-37768.82062|Cluster-37768.8448|Cluster-37768.10503|Cluster-37768.8520|Cluster-37768.9601|Cluster-37768.10924|Cluster-37768.8519|Cluster-37768.33567|Cluster-37768.82854|Cluster-37768.8827|Cluster-37768.11439|Cluster-37768.12784|Cluster-9328.0|Cluster-37768.12120|Cluster-37768.83631|Cluster-37768.10…
KEGG	ko00190	Oxidative phosphorylation	0.784637	58	Cluster-37768.11677|Cluster-37768.82227|Cluster-37768.12368|Cluster-37768.76484|Cluster-37768.19042|Cluster-37768.9868|Cluster-37768.12762|Cluster-37768.12803|Cluster-37768.27634|Cluster-11328.0|Cluster-37768.9057|Cluster-37768.12065|Cluster-37768.8327|Cluster-37768.12999|Cluster-37768.7920|Cluster-37768.11093|Cluster-37768.11946|Cluster-37768.12906|Cluster-37768.9463|Cluster-37768.76398|Cluster-…
KEGG	ko04016	MAPK signaling pathway - plant	0.874908	36	Cluster-37768.6003|Cluster-37768.54883|Cluster-37768.10379|Cluster-37768.9011|Cluster-37768.10392|Cluster-37768.31324|Cluster-37768.11885|Cluster-37768.60350|Cluster-37768.12976|Cluster-37768.18723|Cluster-36979.0|Cluster-37768.33567|Cluster-37768.12878|Cluster-37768.10040|Cluster-37768.24812|Cluster-943.1|Cluster-37768.11665|Cluster-37768.11407|Cluster-37768.11839|Cluster-9484.0|Cluster-37768.11…
KEGG	ko04626	Plant-pathogen interaction	0.881116	36	Cluster-37768.12530|Cluster-37768.77816|Cluster-37768.51276|Cluster-37768.81962|Cluster-37768.24052|Cluster-37768.52685|Cluster-37768.12976|Cluster-37768.18723|Cluster-37768.12921|Cluster-943.1|Cluster-37768.12878|Cluster-37768.10040|Cluster-36979.0|Cluster-37768.10902|Cluster-37768.7431|Cluster-37768.10610|Cluster-37768.65380|Cluster-37768.24392|Cluster-37768.12527|Cluster-37768.11839|Cluster-94…
KEGG	ko03010	Ribosome	0.974366	114	Cluster-16792.0|Cluster-37768.26089|Cluster-37768.2050|Cluster-37768.26716|Cluster-37768.12989|Cluster-37768.7853|Cluster-37768.12823|Cluster-37768.76993|Cluster-37768.11826|Cluster-37768.25817|Cluster-37768.82548|Cluster-37768.12141|Cluster-37768.13037|Cluster-37768.11745|Cluster-37768.13016|Cluster-37768.51630|Cluster-37768.26412|Cluster-37768.12986|Cluster-37768.27066|Cluster-37768.12584|Clust…
KEGG	ko04010	MAPK signaling pathway	0.999473	31	Cluster-37768.32681|Cluster-37768.11105|Cluster-37768.12761|Cluster-37768.82066|Cluster-37768.10887|Cluster-37768.34389|Cluster-37768.70968|Cluster-37768.11995|Cluster-37768.18583|Cluster-37768.2135|Cluster-37768.26964|Cluster-37768.9480|Cluster-37768.11715|Cluster-37768.24709|Cluster-37768.43386|Cluster-37768.1255|Cluster-37768.82936|Cluster-37768.13033|Cluster-37768.82326|Cluster-37768.11901|Cl…
KEGG	ko04075	Plant hormone signal transduction	1	19	Cluster-37768.18723|Cluster-37768.50886|Cluster-37768.24812|Cluster-37768.78707|Cluster-37768.45559|Cluster-37768.11665|Cluster-37768.23439|Cluster-37768.9011|Cluster-37768.12831|Cluster-37768.31324|Cluster-37768.24207|Cluster-37768.10379|Cluster-37768.34573|Cluster-37768.5892|Cluster-37768.10392|Cluster-37768.19782|Cluster-37768.48810|Cluster-37768.8975|Cluster-37768.51823
