# Supplementary material for: Transcriptomic changes in donor soybean, dodder bridge, and the connected recipient soybean induced by cadmium addition
Source: Front Plant Sci. 2025 Apr 17;16:1567412. doi: 10.3389/fpls.2025.1567412 (PMC12044426; doi:10.3389/fpls.2025.1567412)
Supplement: Supplementary file 12 [file Table5.xlsx]

## Sheet: Sheet1
Supplementary dataset. The 2065 soybean genes transferred to dodder.
gene ID	description
LOC100787971	truncated transcription factor CAULIFLOWER A
LOC100500091	unknown
LOC100798644	cation/H(+) antiporter 20
LOC100809331	arogenate dehydratase/prephenate dehydratase 6, chloroplastic
	chalcone isomerase RNA
LOC100803184	uncharacterized protein LOC100803184
LOC778090),	MYB transcription factor MYB133
LOC100782744	chloroplast envelope quinone oxidoreductase homolog isoform X2
LOC100786460	uncharacterized protein LOC100786460
LOC100819308	putative receptor protein kinase ZmPK1
LOC100776220	UBP1-associated protein 2C
	metal transporter Nramp6
LOC100820325	benzyl alcohol O-benzoyltransferase
LOC100784822	E3 ubiquitin-protein ligase RDUF2
LOC100170748	putative protease inhibitor
LOC100779360	uncharacterized protein LOC100779360 isoform X3
LOC100785880	clustered mitochondria protein isoform X2
LOC100784314	PGR5-like protein 1B, chloroplastic
LOC100795871	PLASMODESMATA CALLOSE-BINDING PROTEIN 5
LOC100803196	high affinity nitrate transporter 2.5
	omega-3 fatty acid desaturase, chloroplastic
LOC100810848	uncharacterized protein At4g26485 isoform X2
LOC100814416	RNA polymerase I-specific transcription initiation factor RRN3
LOC100785132	probable aminotransferase TAT2
LOC100798343	putative nuclear envelope-associated protein
LOC100797126	aquaporin SIP1-1
	plastid 3-keto-acyl-ACP synthase II-A
LOC100777383	syntaxin-31
LOC100818300	glycine-rich RNA-binding protein 4, mitochondrial isoform X1
LOC100788617	bHLH transcription factor, partial
LOC111605749	Hsp20/alpha crystallin family protein
LOC100787229	CBS domain-containing protein CBSX5
LOC100794661	cytochrome c oxidase subunit 6b-1
LOC100813218	uncharacterized protein LOC100813218 isoform X1
LOC100813702	cleavage and polyadenylation specificity factor subunit CG7185
LOC100802228	unknown
	4-coumarate--CoA ligase-like 7-like
LOC100306266	uncharacterized protein LOC100306266
	tubulin beta chain
LOC100796698	unknown
LOC100795375	histone deacetylase 19
	probable mitochondrial import inner membrane translocase subunit TIM21
LOC100794172	probable ureide permease A3 isoform X2
LOC100794099	U-box domain-containing protein 45
LOC100795332	WD repeat-containing protein 91 homolog
LOC100779875	ribonuclease H2 subunit A
LOC100800191	uncharacterized protein LOC100800191
LOC100792534	protein TSS isoform X1
LOC100778776	nuclear pore complex protein NUP43
LOC100527813	methylesterase 17 isoform X2
LOC100812338	uncharacterized protein LOC100812338
LOC100794995	brefeldin A-inhibited guanine nucleotide-exchange protein 5
LOC100784494	RNA-binding protein 34
LOC100814419	putative potassium transporter 12
LOC100807717	uncharacterized protein C24B11.05
LOC100500562	unknown
LOC100809251	serine/threonine-protein kinase STY13 isoform X1
LOC100803949	mitochondrial proton/calcium exchanger protein
LOC100499749	unknown
	peroxisomal adenine nucleotide carrier 1-like
LOC100780997	protein NAP1
LOC100780505	la-related protein 1A
LOC100813025	carboxyl-terminal-processing peptidase 3, chloroplastic
	uncharacterized protein LOC112999605, partial
LOC100791677	diaminopimelate decarboxylase 1, chloroplastic isoform X3
LOC100787135	fructose-1,6-bisphosphatase, chloroplastic
LOC100305424	cysteine-rich receptor-like protein kinase isoform X2
LOC100814338	uncharacterized protein LOC100814338
LOC100818508	cytochrome P450 71D11
LOC100817442	protein SHORT HYPOCOTYL IN WHITE LIGHT 1 isoform X1
LOC100800414	probable methyltransferase PMT11
LOC100305886	putative ferredoxin
LOC100798136	F-box protein At1g67340
LOC100527229	unknown
LOC100811178	GTP-binding protein SAR1A-like
LOC100801478	uncharacterized protein LOC100801478
LOC100787397	uncharacterized protein LOC100787397
	eukaryotic translation initiation factor 4B3
LOC100789968	methionine aminopeptidase 1D, chloroplastic/mitochondrial
LOC100812345	putative tyrosine--tRNA ligase 1
LOC100787671	monooxygenase 2 isoform X1
	matrix metalloproteinase precursor
LOC100816695	uncharacterized protein LOC100816695
LOC100787296	DNA polymerase V
LOC100778090	uncharacterized protein LOC100778090 isoform X1
LOC100804032	uncharacterized protein LOC100804032 isoform 1
	Na+/H+ antiporter
LOC100785406	lanC-like protein GCL1
LOC100808393	putative clathrin assembly protein At4g40080
LOC100792810	DEAD-box ATP-dependent RNA helicase 21
LOC100820590	AT-rich interactive domain-containing protein 4
LOC100819808	elongation factor Ts, mitochondrial
LOC100798151	methionine aminopeptidase 2B isoform X1
LOC100817414	5-oxoprolinase
LOC100796100	cytochrome P450 71D10 isoform X2
LOC100776867	probable protein phosphatase 2C 11
LOC100810221	E3 UFM1-protein ligase 1 homolog isoform X1
LOC100806375	uncharacterized protein LOC100806375 isoform X1
LOC102666284	uncharacterized protein LOC102666284
LOC100795105	importin beta-like SAD2
LOC100783320	uncharacterized protein LOC100783320 isoform X2
LOC100818483	6,7-dimethyl-8-ribityllumazine synthase, chloroplastic-like isoform 2
LOC100786076	KH domain-containing protein HEN4 isoform X1
LOC100794016	RING finger and U-box domain-containing protein isoform 2
LOC100788740	phospholipid-transporting ATPase 1 isoform X2
LOC100793093	bark storage protein A isoform X1
LOC100791079	nuclear cap-binding protein subunit 1
LOC102666723	uncharacterized protein LOC102666723
LOC100803322	oligouridylate-binding protein 1 isoform X1
LOC100792016	uncharacterized protein LOC100792016
LOC100804071	uncharacterized protein LOC100804071
LOC100810061	traB domain-containing protein
	potassium transporter 10
LOC100790599	fasciclin-like arabinogalactan protein 16
LOC100527213	uncharacterized protein LOC100527213 precursor
LOC100809152	formin-like protein 14
LOC100811753	uncharacterized protein LOC100811753
LOC100776378	alpha-1,3-mannosyl-glycoprotein 2-beta-N-acetylglucosaminyltransferase isoform X2
LOC100807919	uncharacterized protein LOC100807919 isoform X1
LOC100808245	RING-H2 finger protein ATL74
LOC100804277	protein ALP1-like
LOC100797958	BTB/POZ domain-containing protein At3g05675
LOC100778289	geranylgeranyl pyrophosphate synthase, chloroplastic isoform X2
LOC106798674	uncharacterized protein LOC106798674
LOC100789027	nuclear pore complex protein NUP1 isoform X1
	phytochrome A-3
LOC100780137	glutaredoxin-C6
LOC100799627	U-box domain-containing protein 27
LOC100782430	phosphatidylinositol 4-phosphate 5-kinase 8-like isoform X2
LOC100815581	WD repeat-containing protein ATCSA-1
LOC100794721	VIN3-like protein 2
LOC100799314	protein TIFY 6B
LOC100792361	uncharacterized protein LOC100792361
	40S ribosomal protein SA
LOC100792833	probable WRKY transcription factor 33 isoform X2
LOC100791876	uncharacterized protein LOC100791876
LOC100170719	NAC domain-containing protein 100
LOC100796158	putative receptor-like protein kinase At4g00960
LOC100798502	O-fucosyltransferase 9 isoform X1
LOC100800586	vps55 superfamily protein
LOC100795727	O-fucosyltransferase 7
LOC100811502	uncharacterized protein LOC100790130 isoform X1
LOC100798263	protein MAIN-LIKE 1-like
LOC100799867	UDP-glycosyltransferase 83A1
	uncharacterized protein LOC100808998
LOC100794474	protein ACTIVITY OF BC1 COMPLEX KINASE 7, chloroplastic
LOC100818301	50S ribosomal protein HLP, mitochondrial isoform X1
LOC100779254	sufE-like protein 1, chloroplastic/mitochondrial
LOC102664796	nucleolin 1 isoform X1
LOC100305793	uncharacterized protein LOC100305793
LOC100798022	probable serine/threonine-protein kinase At1g54610 isoform X2
	histone H1
LOC100794099	U-box domain-containing protein 6
LOC100809598	kelch repeat-containing protein At3g27220
LOC100819423	uncharacterized protein LOC100819423
LOC100795345	protein SMALL AUXIN UP-REGULATED RNA 10
LOC100810548	exocyst complex component EXO70H1
LOC100777798	uncharacterized protein LOC100777798
LOC100799356	uncharacterized protein LOC100799356
LOC100801792	40S ribosomal protein S4
LOC100799097	CSC1-like protein ERD4
LOC100809598	kelch repeat-containing protein At3g27220
LOC100794420	probable ADP-ribosylation factor GTPase-activating protein AGD14
	putative disease resistance protein At5g05400 isoform X3
LOC100787719	uncharacterized protein LOC100787719
LOC100817152	probable 2-oxoglutarate-dependent dioxygenase AOP1
LOC100811148	G-type lectin S-receptor-like serine/threonine-protein kinase At1g11300
LOC100785122	protein SUPPRESSOR OF MAX2 1
LOC100799990	berberine bridge enzyme-like 13
LOC100500254	uncharacterized protein LOC100500254 isoform X1
LOC100804775	probable starch synthase 4, chloroplastic/amyloplastic isoform X2
LOC100805783	Golgi to ER traffic protein 4 homolog
LOC100801140	unknown
LOC100794911	protein CHROMATIN REMODELING 20 isoform X1
LOC100809465	serine/threonine-protein phosphatase BSL1
LOC100794080	pentatricopeptide repeat-containing protein At1g02060, chloroplastic isoform X2
	probable WRKY transcription factor 2
LOC100799005	transcription factor TCP7
LOC100812022	uncharacterized protein LOC100812022
LOC100780275	E3 ubiquitin-protein ligase RHF2A
LOC100784881	CDP-diacylglycerol--glycerol-3-phosphate 3-phosphatidyltransferase 2
LOC100796304	mechanosensitive ion channel protein 2, chloroplastic
LOC100805592	phosphoglucan phosphatase LSF2, chloroplastic
LOC100777129	eukaryotic translation initiation factor 1A
	NDR1a protein
LOC102668432	uncharacterized protein LOC102668432 isoform X1
LOC100778929	uncharacterized protein LOC100778929
LOC100784766	uncharacterized protein LOC100784766
	tau class glutathione S-transferase
LOC100786465	sugar transporter ERD6-like 5 isoform X1
LOC100778252	uncharacterized protein LOC100778252
LOC100803046	endoribonuclease YBEY, chloroplastic isoform X2
LOC100812966	hydrophobic seed protein-like
LOC100796822	phosphatidylinositol transfer protein 3
LOC100786122	sedoheptulose-1,7-bisphosphatase, chloroplastic
LOC100781840	neutral ceramidase 1
LOC100792447	autophagy-related protein 11
LOC100785134	uncharacterized protein At5g39570
LOC100816548	probable apyrase 7
LOC100786383	NAC domain-containing protein 91
LOC100499921	unknown
LOC100810550	sister-chromatid cohesion protein 3 isoform X2
LOC113002420	uncharacterized protein LOC113002420
LOC100775519	ferredoxin--nitrite reductase, chloroplastic isoform X2
LOC100527715	uncharacterized protein LOC100499840 isoform X1
LOC100796129	conserved oligomeric Golgi complex subunit 7
LOC100779281	uncharacterized protein LOC100779281
LOC100798371	uncharacterized protein LOC100798371
LOC100795360	capsanthin/capsorubin synthase, chromoplastic
LOC100799678	microtubule-associated protein futsch isoform X2
LOC100799651	WAS/WASL-interacting protein family member 1 isoform X1
LOC100779862	putative ion channel POLLUX-like 2 isoform X1
LOC100500293	fasciclin-like arabinogalactan protein 13
LOC100813450	bifunctional TH2 protein, mitochondrial isoform X1
LOC100805409	serine/threonine-protein phosphatase 6 regulatory subunit 3
LOC100804331	putative clathrin assembly protein At4g40080
LOC100803173	AP2-EREBP transcription factor, partial
LOC100305408	receptor-like protein kinase isoform X2
	nodulin-26
LOC100818765	lipase-like PAD4
LOC100783759	serine/threonine-protein kinase RIPK
LOC100794417	ethylene response sensor 1
LOC100790624	microtubule-associated protein RP/EB family member 1B
LOC100796972	putative receptor-like protein kinase At4g00960 isoform X1
LOC100783509	calcium-transporting ATPase 3, endoplasmic reticulum-type isoform X1
LOC100780588	protein SRG1
LOC100791480	uncharacterized protein LOC100791480 isoform X2
LOC100811620	NAD(P)H-quinone oxidoreductase subunit N, chloroplastic
LOC100811246	alpha-aminoadipic semialdehyde synthase
LOC100787545	DEAD-box ATP-dependent RNA helicase 20 isoform X3
LOC100802668	protein NRT1/ PTR FAMILY 8.3
LOC100791327	protein RTF1 homolog
LOC100804199	pre-mRNA-splicing factor ATP-dependent RNA helicase DEAH7 isoform X2
LOC100819996	pentatricopeptide repeat-containing protein At1g18900 isoform X1
LOC100306025	unknown
LOC100784843	uncharacterized protein LOC100784843 isoform X1
LOC100816389	ABC transporter G family member 11
LOC100812420	transcription factor HHO2 isoform X1
LOC100806389	uncharacterized protein LOC100806389 isoform X1
LOC100783179	tetratricopeptide repeat protein 4 homolog isoform X2
LOC100804593	auxin-responsive protein IAA26
LOC100796230	deoxynucleoside triphosphate triphosphohydrolase SAMHD1 homolog isoform X4
LOC100800335	PR5-like receptor kinase isoform X1
LOC100779108	nucleolin
LOC100779224	probable endo-1,3(4)-beta-glucanase ARB_01444
LOC100816176	DExH-box ATP-dependent RNA helicase DExH12
LOC100783999	E3 ubiquitin protein ligase DRIP2 isoform X2
LOC100817630	SRC2-like protein
LOC100777576	E3 ubiquitin-protein ligase KEG
LOC100819562	ylmG homolog protein 1-2, chloroplastic
	NADPH--cytochrome P450 reductase 2
LOC100798390	flowering time control protein FCA isoform X1
LOC100819040	uncharacterized protein LOC100819040 isoform X2
LOC100789464	uncharacterized protein LOC100789464
LOC100775310	WD repeat domain-containing protein 83-like
LOC100779270	UDP-glycosyltransferase 92A1
LOC100811073	NADPH-dependent diflavin oxidoreductase 1 isoform X4
LOC100305852	heat shock factor-binding protein
LOC100818341	transcription factor bHLH93
	nodulin 35
LOC100809416	NADPH-dependent aldehyde reductase-like protein, chloroplastic
LOC100806661	probable UDP-N-acetylglucosamine--peptide N-acetylglucosaminyltransferase SEC isoform X1
LOC100807088	uncharacterized protein LOC100807088
LOC100815356	uncharacterized protein LOC100815356 isoform X2
LOC100809590	transcription termination factor MTERF4, chloroplastic
LOC100795421	uncharacterized protein LOC100795421 isoform X1
LOC100776365	uncharacterized protein LOC100776365 isoform X1
LOC100791138	transcription factor LHW isoform X1
LOC100780359	cell division control protein 2 homolog
LOC100819996	pentatricopeptide repeat-containing protein At1g18900 isoform X2
LOC100808598	tRNA (cytosine(34)-C(5))-methyltransferase isoform X2
LOC100799014	putative chloroplast RNA-binding protein 33
LOC100794685	annexin D5
LOC100795663	uncharacterized protein LOC100795663
LOC100793601	uncharacterized protein LOC100793601
LOC100806476	probable protein phosphatase 2C 25
LOC100813267	LOW QUALITY PROTEIN: glutathione transferase GST 23-like
	putative receptor-like protein kinase 2 precursor
LOC100798969	copper-transporting ATPase RAN1
LOC100790393	26S proteasome non-ATPase regulatory subunit 7 homolog A
LOC100816273	O-acyltransferase WSD1 isoform X1
	uncharacterized protein LOC100804784
LOC100800333	LOW QUALITY PROTEIN: formin-like protein 1, partial
LOC100814485	microtubule-associated protein 70-2
LOC100780862	uncharacterized protein LOC100780862 isoform X2
LOC100779998	ribosomal protein L32-like
LOC106799223	protein NETWORKED 1A
LOC100800714	BEACH domain-containing protein C2
LOC100809096	40S ribosomal protein S2-4
LOC100778137	GTPase LSG1-2
LOC106797385	AP2-like ethylene-responsive transcription factor BBM1
LOC100806721	KH domain-containing protein HEN4
LOC100804277	protein ALP1-like
LOC100801736	protein RICE SALT SENSITIVE 3 isoform X1
LOC100816674	probable serine/threonine-protein kinase mps1
LOC100806482	uncharacterized protein LOC100806482
LOC100808693	copper transporter 2
LOC100818745	protein PLANT CADMIUM RESISTANCE 10-like
LOC100804154	protein root UVB sensitive 2, chloroplastic isoform X2
LOC100801306	probable ADP-ribosylation factor GTPase-activating protein AGD6
LOC100811598	helicase-like transcription factor CHR28
LOC100790406	serine/threonine-protein phosphatase BSL3 isoform X2
LOC100775631	uncharacterized protein LOC100775631
LOC100784936	probable WRKY transcription factor 3
LOC100787131	ruvB-like 2
LOC100527607	unknown
	MAPK/ERK kinase kinase family protein
LOC100809002	two-component response regulator ARR12
LOC100802276	serine/threonine-protein phosphatase 6 regulatory subunit 3
	proteasome subunit alpha type-1-A
LOC100779920	vesicle-associated protein 2-2 isoform X1
LOC100793187	NDR1/HIN1-like protein 10
LOC100797293	ACT domain-containing protein ACR3 isoform X1
	putative alto/keto reductase
LOC100807800	ubiquinone biosynthesis monooxygenase COQ6, mitochondrial
LOC102668266	uncharacterized protein LOC102668266
LOC100802539	tRNA(His) guanylyltransferase 2
LOC100782189	DExH-box ATP-dependent RNA helicase DExH6
LOC100818482	protein DMR6-LIKE OXYGENASE 1
LOC100783761	crocetin glucosyltransferase, chloroplastic
LOC100818838	uncharacterized protein At1g10890 isoform X2
LOC100783908	uncharacterized protein LOC100783908 isoform X2
LOC100785534	60S ribosomal protein L23a isoform X2
LOC100800850	pentatricopeptide repeat-containing protein At1g20300, mitochondrial
LOC100499653	TIR-NBS-LRR type disease resistance protein isoform X1
LOC100306077	unknown
LOC100784222	probable prefoldin subunit 5
LOC100801023	uncharacterized protein LOC100801023
LOC100500329	putative bet1-like SNARE 1-1 isoform X2
LOC100787718	putative serine/threonine-protein kinase-like protein CCR3
LOC100791333	splicing factor 3A subunit 2 isoform X1
LOC100806153	disease resistance protein RPM1
LOC100805836	uncharacterized protein LOC100805836
LOC102664834	uncharacterized protein LOC102664834
LOC100799612	protein THYLAKOID ASSEMBLY 8, chloroplastic
LOC100790553	GDSL esterase/lipase At1g09390 isoform X2
	cystathionine gamma-synthase 1, chloroplastic
LOC100500565	SQR/QFR domain-containing protein
LOC100815770	ubiquitin carboxyl-terminal hydrolase 26
LOC100789270	uncharacterized protein At3g49140 isoform X3
LOC100784481	uncharacterized protein LOC100784481
LOC100796321	putative zinc transporter At3g08650
LOC100776218	uncharacterized protein LOC100781168 isoform X1
LOC100794737	protein JINGUBANG
LOC100788128	bHLH transcription factor, partial
LOC100799054	homeobox-leucine zipper protein HAT5
LOC100811274	zinc finger protein JACKDAW
LOC100817043	uncharacterized aarF domain-containing protein kinase At5g05200, chloroplastic isoform X1
LOC100798211	F-box/kelch-repeat protein SKIP4
LOC100305857	uncharacterized protein LOC100305857
LOC100788617	transcription factor UNE10
LOC100812407	probable ribosome-binding factor A, chloroplastic
LOC100805275	ATP sulfurylase 2
	WRKY transcription factor 41
LOC100808119	auxin response factor 3 isoform X1
LOC100499682	unknown, partial
	chalcone reductase
LOC100793178	O-fucosyltransferase 27
LOC100779751	eukaryotic translation initiation factor 3 subunit C-like
LOC100819224	ATP synthase delta chain, chloroplastic
LOC100801816	probable carboxylesterase 12
LOC100796104	probable methyltransferase PMT2 isoform X1
LOC100809766	kinesin-like protein KIN-7C
LOC100796116	cytochrome P450 CYP736A12
LOC100816478	polyol transporter 5
LOC100798286	BAG family molecular chaperone regulator 8, chloroplastic
LOC100790719	putative disease resistance RPP13-like protein 3
LOC100809946	uncharacterized protein LOC100809946, partial
LOC100789034	mitochondrial import inner membrane translocase subunit PAM16 like 2 isoform X1
LOC100800585	uncharacterized protein LOC100800585 isoform X1
LOC100813246	uncharacterized protein LOC100813246
LOC100818488	mitogen-activated protein kinase kinase 5
	SPX family protein SPX6 isoform X1
LOC100811127	unknown
LOC100803715	probable plastid-lipid-associated protein 4, chloroplastic isoform X2
LOC100798289	uncharacterized protein LOC100798289
LOC100796390	transcription factor TCP4
LOC100797663	adenine nucleotide transporter BT1, chloroplastic/mitochondrial
LOC100812249	F-box/LRR-repeat protein 14
LOC100793677	pyrophosphate-energized vacuolar membrane proton pump
LOC100793556	uncharacterized protein LOC100793556 isoform X1
LOC100818558	serine/threonine-protein kinase Nek7 isoform X1
LOC100801077	respiratory burst oxidase homolog protein A
LOC100787373	pre-mRNA-processing factor 39 isoform X1
	hydroproline-rich protein, partial
LOC102659747	serine/threonine-protein phosphatase 7 long form homolog
LOC100787598	UPF0481 protein At3g47200 isoform X1
	peroxidase precursor, partial
LOC100789178	serine/threonine-protein kinase GRIK1 isoform X2
LOC100816316	nuclear pore complex protein NUP50A
LOC100789920	glucose-1-phosphate adenylyltransferase large subunit 1 isoform X1
LOC100779400	auxin-responsive protein IAA11
LOC100785133	uncharacterized protein LOC100785133
LOC100809878	uncharacterized protein LOC100809878 isoform X2
LOC100803884	mediator of RNA polymerase II transcription subunit 9
LOC100819808	elongation factor Ts, mitochondrial
LOC100813692	uncharacterized protein LOC100813692 isoform X2
LOC100797777	uncharacterized protein LOC100797777
LOC100811176	uncharacterized protein LOC100811176
LOC100783910	WAT1-related protein At4g08300
LOC100810500	U3 small nucleolar RNA-associated protein 25
LOC100809811	E3 ubiquitin-protein ligase AIRP2 isoform X1
LOC100812173	histone-lysine N-methyltransferase, H3 lysine-9 specific SUVH1
LOC100789403	uncharacterized protein LOC100789403
LOC100805327	receptor-like protein 6
LOC100820040	F-box protein At5g50450
	gray pubescence flavonoid 3'-hydroxylase
	unknown
LOC100815527	unknown
LOC100778307	histone-lysine N-methyltransferase ASHH2 isoform X2
	uncharacterized protein LOC100499869 precursor
LOC100789708	uncharacterized protein LOC100789708 isoform X4
	ammonium transporter 1 member 1
LOC100816396	FIP1[III]-like protein isoform X1
LOC100814116	thioredoxin domain-containing protein 9 homolog
LOC100809716	exocyst complex component EXO70B1
LOC100819985	GDSL esterase/lipase At3g26430
LOC100819319	transcription factor bHLH128
LOC100806489	cleavage stimulating factor 64 isoform X2
LOC100786069	ATP-dependent Clp protease ATP-binding subunit CLPT1-like
	ethylene-responsive transcription factor 6
LOC100810378	inactive LRR receptor-like serine/threonine-protein kinase BIR2
LOC100818059	UPF0496 protein 4
LOC100818770	protein DCL homolog, chloroplastic
	dihydrolipoyllysine-residue acetyltransferase component 5 of pyruvate dehydrogenase complex, chloroplastic
LOC100777447	cysteine--tRNA ligase 2, cytoplasmic isoform X1
LOC100801463	unknown
LOC100805754	gamma-interferon-responsive lysosomal thiol protein
LOC100779634	unknown
LOC100791582	putative receptor-like protein kinase At4g00960
LOC100793924	uncharacterized protein LOC100793924 isoform X3
LOC100306070	unknown
LOC100814688	disease resistance protein RPP13
LOC100789015	probable glycosyltransferase At5g03795
LOC100817289	probable serine/threonine-protein kinase At1g54610
LOC100814035	uncharacterized protein LOC100814035
LOC100794719	homeobox protein knotted-1-like 6
LOC100803728	V-type proton ATPase subunit C
LOC100796719	protein IMPAIRED IN BABA-INDUCED STERILITY 1
LOC100788512	uncharacterized protein LOC100788512
LOC100798447	LRR receptor-like serine/threonine-protein kinase ERL2 isoform X1
LOC100805530	protein ARABIDILLO 1
LOC100306440	PHD transcription factor, partial
LOC100807521	uncharacterized protein LOC100807521 isoform X4
	bifunctional dihydrofolate reductase-thymidylate synthase isoform X2
LOC100782529	110 kDa U5 small nuclear ribonucleoprotein component CLO
LOC100800156	uncharacterized protein LOC100800156
LOC100782894	transmembrane and coiled-coil domain-containing protein 4 isoform X1
LOC100785363	serine/threonine-protein kinase/endoribonuclease IRE1a isoform X1
LOC106798696	mitochondrial import receptor subunit TOM5 homolog
LOC100781715	phosphatidylinositol 4-kinase beta 1 isoform X1
LOC100811261	uncharacterized protein LOC100811261
LOC100798231	two-component response regulator-like APRR9 isoform X2
LOC100796767	protein THYLAKOID FORMATION1, chloroplastic
	MYB transcription factor MYB51
LOC100797225	transcription factor PIF1 isoform X1
LOC100808119	auxin response factor 3 isoform X2
LOC100527023	unknown
LOC100776514	WEB family protein At2g40480
LOC100795514	histone-lysine N-methyltransferase family member SUVH9
LOC100777468	CBL-interacting serine/threonine-protein kinase 1
LOC100782780	E3 ubiquitin-protein ligase WAV3-like
LOC100795589	pentatricopeptide repeat-containing protein PPR5 homolog, chloroplastic isoform X2
LOC100802369	LYR motif-containing protein 4B
LOC100798939	beta-xylosidase/alpha-L-arabinofuranosidase 1
LOC100803138	transcription factor GTE12
LOC100500672	uncharacterized protein LOC100500672 isoform X1
LOC100813324	malonate--CoA ligase
LOC100801787	phospholipase D delta isoform X1
LOC100819173	mitochondrial succinate-fumarate transporter 1 isoform X2
LOC106794093	linoleate 13S-lipoxygenase 2-1, chloroplastic
LOC100804347	UDP-galactose/UDP-glucose transporter 5B isoform X1
LOC100793092	ATP-dependent helicase BRM
LOC100802507	CCR4-NOT transcription complex subunit 10 isoform X2
	inducible nitrate reductase [NADH] 2
LOC100779078	probable aldo-keto reductase 2
LOC100806230	serine/threonine protein phosphatase 2A 57 kDa regulatory subunit B' kappa isoform
LOC100806647	alpha-mannosidase 2 isoform X1
LOC106799223	protein NETWORKED 1A
LOC102661462	FBD-associated F-box protein At3g52670 isoform X2
LOC100814686	auxin response factor 18
LOC100802953	iron-sulfur protein NUBPL
LOC100779464	DNA damage-inducible protein 1
LOC100809325	tRNase Z TRZ1
LOC100787836	zinc finger CCCH domain-containing protein 17
LOC100818879	transcription factor bHLH30-like
LOC100789385	probable manganese-transporting ATPase PDR2
LOC100791259	RGG repeats nuclear RNA binding protein A
	mitogen-activated protein kinase 2
	uncharacterized protein LOC100813504 precursor
LOC100782216	pentatricopeptide repeat-containing protein At1g71490-like
LOC100785829	protein PHLOEM PROTEIN 2-LIKE A1 isoform X1
LOC100799587	U5 small nuclear ribonucleoprotein 40 kDa protein
LOC100781929	vacuolar protein sorting-associated protein 24 homolog 1 isoform X1
	nitrate regulatory gene2 protein
LOC100810833	activating signal cointegrator 1
LOC100815818	high affinity sulfate transporter 2 isoform X3
LOC100810616	uncharacterized protein LOC100810616
	11-oxo-beta-amyrin 30-oxidase
LOC100813580	nuclear transcription factor Y subunit B-3
LOC100780900	la-related protein 1
LOC100799069	reticulon-like protein B17 isoform X1
LOC100775932	carbon catabolite repressor protein 4 homolog 4 isoform X2
LOC100781603	WRKY transcription factor 42
LOC100818893	protein MON2 homolog isoform X3
LOC100814289	calvin cycle protein CP12-2, chloroplastic
LOC100800666	uncharacterized protein LOC100800666 isoform X2
LOC100809837	uncharacterized protein LOC100809837 isoform X2
LOC100819460	uncharacterized protein LOC100819460
LOC100780834	quinolinate synthase, chloroplastic
LOC100810243	peptidyl-prolyl cis-trans isomerase FKBP62
LOC100793358	uncharacterized protein LOC100793358
LOC100527732	reticulon-like protein B11
LOC100782891	receptor-like protein EIX1
LOC100807914	LRR F-box protein MAX2a
LOC100797607	serine/threonine-protein kinase rio2 isoform X1
LOC100527155	cysteine-rich repeat secretory protein 38
LOC100786357	cyclin-dependent kinase D-3-like isoform X2
LOC100803156	protein LAZ1 homolog 1 isoform X1
LOC100777576	E3 ubiquitin-protein ligase KEG
LOC100526917	uncharacterized protein LOC100526917 isoform X1
LOC100819308	putative receptor protein kinase ZmPK1
LOC100813950	unknown
LOC100800215	autophagy-related protein 18a
LOC547563),	TMV resistance protein N
LOC100812066	photosystem I chlorophyll a/b-binding protein 6, chloroplastic isoform X1
LOC100797526	protein PAF1 homolog
	zinc finger protein CONSTANS-LIKE 5-like
LOC100306370	uncharacterized protein LOC100500092
LOC100778445	chaperone protein dnaJ 11, chloroplastic
LOC100796816	kinesin-like protein KIN-14B isoform X1
LOC100815839	uncharacterized protein LOC100815839
LOC100306471	protein N-lysine methyltransferase METTL21A isoform X1
	putative Bowman-Birk type protease inhibitor
LOC100775561	uncharacterized protein LOC100775561 isoform X1
LOC100783320	uncharacterized protein LOC100783320 isoform X2
LOC100792823	DExH-box ATP-dependent RNA helicase DExH1 isoform X1
LOC100806180	serpin-ZX
LOC100814158	F-box protein At5g07670
LOC100500383	uncharacterized protein LOC100500383 precursor
LOC100305396	protein kinase isoform X2
LOC100785302	uncharacterized protein LOC100785302
LOC100786959	uncharacterized protein LOC100786959
LOC100305598	unknown, partial
LOC100790562	short-chain dehydrogenase reductase 2a
LOC100800190	glycerol-3-phosphate acyltransferase, chloroplastic
LOC100797277	dicer-like protein 4 isoform X6
LOC102659402	uncharacterized protein LOC102659402
LOC100784929	uncharacterized protein LOC100784929
LOC100801925	probable mitochondrial saccharopine dehydrogenase-like oxidoreductase At5g39410
LOC100801682	ethylene-responsive transcription factor 1B
LOC100801156	derlin-1.1 isoform X2
LOC100306716	unknown
LOC100818974	anaphase-promoting complex subunit 6
LOC100787039	pumilio homolog 2
	unknown
LOC100306421	uncharacterized protein LOC100306421
LOC100806048	cysteine-rich receptor-like protein kinase 7 isoform X2
	vacuolar-processing enzyme precursor
LOC100814875	eukaryotic translation initiation factor 5B
LOC102669855	uncharacterized protein LOC100801116
LOC100813574	uncharacterized protein LOC100813574 isoform X1
	protein BASIC PENTACYSTEINE2
LOC100817076	galacturonosyltransferase 8-like
LOC100799111	uncharacterized protein LOC100799111
LOC100811656	3-isopropylmalate dehydratase large subunit, chloroplastic
LOC100786884	acyl-CoA-binding domain-containing protein 4 isoform X1
LOC100804116	aminodeoxychorismate synthase, chloroplastic
LOC100776729	uncharacterized protein LOC100776729
LOC100792077	probable acyl-activating enzyme 1, peroxisomal
LOC100305956	uncharacterized protein LOC100305956 precursor
LOC100796915	uncharacterized protein LOC100796915 isoform X3
LOC100778467	zinc finger protein ZAT11
LOC100789047	mechanosensitive ion channel protein 1, mitochondrial
LOC100778336	autophagy-related protein 16
LOC100801209	phosphoribosylaminoimidazole-succinocarboxamide synthase, chloroplastic
LOC100804833	nuclear pore complex protein NUP1
LOC100789819	F-box/kelch-repeat protein SKIP30
LOC100801943	calcineurin B-like protein 10 isoform X2
LOC100785497	uncharacterized protein LOC100785497
LOC100794821	RNA-binding protein 28
LOC100797214	pyruvate kinase isozyme A, chloroplastic
LOC100804327	organelle RRM domain-containing protein 2, mitochondrial
LOC100804739	DNA-damage-repair/toleration protein DRT100-like precursor
	protein FW2.2-like 5
LOC100806654	WD repeat-containing protein 44
LOC100812967	uncharacterized protein LOC100812967
LOC100807334	uncharacterized protein LOC100807334
LOC100499924	cell number regulator 6
LOC100803973	calvin cycle protein CP12-2, chloroplastic
LOC100795192	peroxidase-like protein
LOC100500542	unknown
LOC100791331	rhodanese-like domain-containing protein 11, chloroplastic
LOC100799935	thioredoxin O1, mitochondrial isoform X1
LOC100820268	putative E3 ubiquitin-protein ligase XBAT31
LOC100807191	uncharacterized protein LOC100807191
LOC100789378	UPF0481 protein At3g47200
LOC100793232	uncharacterized protein LOC100793232
LOC100810730	glutamate--tRNA ligase, chloroplastic/mitochondrial
LOC100777466	uncharacterized protein LOC100777466
	unknown
LOC100809946	uncharacterized protein LOC100809946, partial
LOC100792947	uncharacterized protein LOC100792947 isoform X1
LOC100797241	28S ribosomal protein S9, mitochondrial-like
LOC100816412	mitochondrial uncoupling protein 5
LOC100779706	DEAD-box ATP-dependent RNA helicase 3, chloroplastic
LOC100808455	transmembrane protein 64
LOC100815317	uncharacterized protein LOC100813503 isoform 1
LOC100802647	putative patatin-like phospholipase precursor
LOC100794449	conserved oligomeric Golgi complex subunit 7
LOC100800237	protein NUCLEAR FUSION DEFECTIVE 4
LOC100784701	coatomer subunit alpha-2
LOC100305791	uncharacterized protein LOC100305791
LOC100776595	BTB/POZ domain-containing protein POB1
	galactoside 2-alpha-L-fucosyltransferase isoform X4
LOC100809318	sulfite exporter TauE/SafE family protein 3
LOC100802783	homeobox-DDT domain protein RLT3-like
LOC100809001	TBC1 domain family member 15 isoform X2
LOC100305921	unknown
LOC100779209	uncharacterized protein LOC100779209 isoform X1
LOC100805303	threonine synthase, chloroplastic
LOC100776746	uncharacterized protein LOC100776746
LOC102663084	uncharacterized protein LOC102663084
LOC100816765	protein CELLULOSE SYNTHASE INTERACTIVE 1
LOC100816501	uncharacterized protein LOC100816501 isoform X2
LOC100805450	pre-mRNA-splicing factor CWC22 homolog
LOC100812666	unknown
LOC100788866	exocyst complex component EXO70B1
LOC100802199	CDP-diacylglycerol--serine O-phosphatidyltransferase 1 isoform X2
LOC100809011	mediator of RNA polymerase II transcription subunit 8 isoform X2
LOC100783731	uncharacterized protein LOC100783731
LOC100803087	cytochrome c1-2, heme protein, mitochondrial
LOC100795783	WEB family protein At3g02930, chloroplastic
LOC100800603	beta-glucosidase 42
LOC100305477	V-type proton ATPase subunit G-like protein
	(3S,6E)-nerolidol synthase 1
LOC100807371	unknown, partial
	aluminum-activated malate transporter 9 isoform X2
	GAMYB-binding protein family protein
LOC100804036	beta-galactosidase 8
LOC102660202	uncharacterized protein LOC102660202
LOC100786056	uncharacterized protein LOC100786056 isoform X1
LOC100776140	clathrin interactor EPSIN 2
LOC100820012	kinesin-like protein KIN-7E isoform X2
LOC100500688	uncharacterized protein LOC100500688 isoform X1
LOC100802013	uncharacterized protein LOC100802013
LOC100802481	neutral ceramidase 1 isoform X2
LOC100817856	oxysterol-binding protein-related protein 1D isoform X1
LOC112998147	LOW QUALITY PROTEIN: autophagy-related protein 18h
LOC100788772	ER membrane protein complex subunit 3-like
	protein IQ-DOMAIN 35
LOC100813444	uncharacterized protein LOC100813444
LOC100795072	glycerol-3-phosphate transporter
	cysteine proteinase inhibitor
LOC100800519	berberine bridge enzyme-like 13
LOC100818129	uncharacterized protein LOC100818129
LOC100789324	phytochrome A-associated F-box protein
LOC100306214	protein C2-DOMAIN ABA-RELATED 4-like
LOC100797665	organic cation/carnitine transporter 4
LOC100776720	protein NRT1/ PTR FAMILY 5.10
LOC100801124	myosin-1
LOC100306612	uncharacterized protein LOC100306612 isoform X1
LOC100809573	uncharacterized protein LOC100809573 isoform X1
	nitrate and chloride transporter
LOC100786999	zinc-finger homeodomain protein 9
LOC100794530	MICOS complex subunit MIC60 isoform X1
LOC100818144	plastidal glycolate/glycerate translocator 1, chloroplastic
LOC100500632	1,2-dihydroxy-3-keto-5-methylthiopentene dioxygenase 4
LOC100797180	plant intracellular Ras-group-related LRR protein 3
LOC100814111	beta-galactosidase 3
LOC100801778	protein unc-45 homolog A
LOC100811668	flowering time control protein FPA isoform X1
LOC100808057	putative threonine aspartase isoform X1
LOC100789050	uncharacterized protein LOC100789050 isoform X3
LOC100500670	putative alpha/beta hydrolase
LOC100816514	protein LATERAL ROOT PRIMORDIUM 1
LOC100792580	uncharacterized protein LOC100792580
LOC100783935	CCR4-NOT transcription complex subunit 1 isoform X2
LOC100800166	transcription factor PIF4 isoform X1
LOC100813775	uncharacterized protein LOC100813775 isoform X1
LOC100795027	squalene monooxygenase
LOC100809946	uncharacterized protein LOC100809946, partial
LOC100790273	CAAX prenyl protease 2-like
LOC100775351	hydroquinone glucosyltransferase-like
LOC100500595	putative nodulin MtN21 /EamA-like transporter family protein isoform X1
LOC100792884	probable inactive serine/threonine-protein kinase scy1 isoform X1
LOC100783150	uncharacterized protein LOC100783150 isoform X2
LOC100805327	receptor-like protein 6
LOC100527894	uncharacterized protein LOC100527894
	unknown
LOC100809408	U-box domain-containing protein 9
LOC100806450	elongator complex protein 2
LOC100795955	probable cyclic nucleotide-gated ion channel 20, chloroplastic isoform X2
LOC102660352	protein bicaudal C homolog 1
LOC100787635	probable pectin methyltransferase QUA2
LOC100809946	uncharacterized protein LOC100809946, partial
LOC100500643	uncharacterized protein LOC100500643 isoform X2
LOC100799172	uncharacterized protein LOC100799172
	biotin synthase
LOC100819188	subtilisin-like protease SBT6.1
LOC100817490	ATP phosphoribosyltransferase 2, chloroplastic
LOC100305357	probable LRR receptor-like serine/threonine-protein kinase At1g07650 isoform X1
LOC100805543	trigger factor-like protein TIG, Chloroplastic isoform X1
LOC100779114	uncharacterized protein LOC100809644 isoform X4
LOC100499734	unknown, partial
LOC100818630	kinesin-like protein KIN-5D
LOC100806656	ATP-dependent zinc metalloprotease FTSH 10, mitochondrial
LOC100786264	transcription factor TCP7
LOC100815750	protein LATERAL ROOT PRIMORDIUM 1
LOC100306387	uncharacterized protein LOC100306387
LOC100781962	O-fucosyltransferase 20
	putative glycosyltransferase UGT91H9
	phosphoenolpyruvate carboxylase kinase
LOC100817375	S-adenosyl-L-methionine-dependent methyltransferase superfamily protein
LOC100777464	formin-like protein 3
LOC100800296	G-type lectin S-receptor-like serine/threonine-protein kinase At1g11300
LOC100799103	disease resistance-like protein DSC1
LOC100801832	glucose-6-phosphate/phosphate translocator 1, chloroplastic
LOC100790115	protein ECERIFERUM 1
LOC100777619	probable adenylate kinase 1, chloroplastic isoform X2
LOC100796620	uncharacterized protein LOC100796620
LOC100797522	transmembrane protein 87B
	endoglucanase 1
LOC100800306	uncharacterized protein LOC100800306
LOC100809601	uncharacterized protein LOC100809601
LOC100777895	uncharacterized protein LOC100777895
LOC100814417	coatomer subunit beta-1
LOC100806939	tyrosine--tRNA ligase 1, cytoplasmic
LOC100785058	unknown
LOC100802965	vacuolar protein sorting-associated protein 45 homolog
LOC100793232	uncharacterized protein LOC100793232
LOC100801197	FKBP-like peptidyl-prolyl cis-trans isomerase family protein
LOC100792594	protein MLN51 homolog
LOC100803425	uncharacterized protein LOC100803425
	phospholipid N-methyltransferase
LOC100813544	filament-like plant protein 4
LOC100819902	protein SPT2 homolog isoform X1
	ELF3 protein
LOC100811097	28S ribosomal protein S29, mitochondrial-like
LOC100820541	uncharacterized protein LOC100820541
LOC100803736	uncharacterized protein LOC100785647 isoform X1
LOC100785641	cytochrome b561, DM13 and DOMON domain-containing protein At5g54830-like
LOC100789497	5'-3' exoribonuclease 4 isoform X2
LOC100815750	protein LATERAL ROOT PRIMORDIUM 1
LOC100805456	auxin response factor 19
LOC100816266	CBBY-like protein
	beclin 1 protein
	serine/threonine-protein kinase EDR1 isoform X1
LOC100809422	transcription factor bHLH18
LOC100793858	uncharacterized protein LOC100793858
LOC100799036	toll/interleukin-1 receptor homology domain-containing protein
LOC100781817	F-box protein At1g70590
LOC100812051	uncharacterized protein LOC100812051
LOC100801428	uncharacterized protein LOC100801428
LOC100788981	putative H/ACA ribonucleoprotein complex subunit 1-like protein 1
LOC100527825	unknown
LOC100811917	uncharacterized protein LOC100811917
LOC100799346	uncharacterized protein LOC100811549
LOC100806323	protein CHROMATIN REMODELING 19 isoform X1
LOC100799748	probable serine/threonine protein phosphatase 2A regulatory subunit B''delta isoform X1
LOC100814548	soluble starch synthase 1, chloroplastic/amyloplastic
LOC100780990	nucleotide exchange factor SIL1
LOC100799924	nardilysin-like
LOC100776600	stress-related protein 1
LOC100805656	sphingosine kinase 1 isoform X1
LOC100789207	protein phosphatase 2C 77
LOC100805469	40S ribosomal protein S19-1
LOC100789057	probable NAD(P)H dehydrogenase (quinone) FQR1-like 1 isoform X2
LOC100500391	uncharacterized protein LOC100500391
LOC100789154	LOW QUALITY PROTEIN: transcription factor IIIB 90 kDa subunit
LOC100800411	myosin-11 isoform X4
LOC100807263	probable protein S-acyltransferase 23
	probable WRKY transcription factor 47 isoform X2
LOC100785002	protein EXORDIUM-like 2
LOC100807152	uncharacterized protein LOC100807152 isoform X2
LOC100818404	probable fructokinase-7
LOC100500285	uncharacterized protein LOC100500285
LOC100781337	F-box protein At2g27310
LOC100807838	probable leucine-rich repeat receptor-like protein kinase At2g33170
LOC100793057	DNA-directed RNA polymerase II subunit RPB7
LOC102666498	calmodulin binding protein PICBP
	AP2-EREBP transcription factor, partial
LOC100807799	uncharacterized protein LOC100807799 isoform X1
LOC100781248	receptor-like protein kinase FERONIA
LOC100793264	aconitate hydratase, cytoplasmic
LOC100794380	disease resistance-like protein DSC1 isoform X4
LOC100803236	SUPPRESSOR OF GAMMA RESPONSE 1
	AP2-EREBP transcription factor, partial
LOC100805696	BRCA1-associated protein
LOC100812376	uncharacterized protein LOC100812376
LOC100782706	uncharacterized protein LOC100782706 isoform X1
LOC100500286	unknown
LOC100306364	CBS domain-containing protein isoform X1
LOC100809518	carboxyl-terminal-processing peptidase 2, chloroplastic isoform X2
LOC100795177	probable WRKY transcription factor 31
	metal transporter Nramp6 isoform X2
	bZIP transcription factor 61
LOC100527650	uncharacterized protein LOC100527650
	WD-40 repeat-containing protein MSI1
LOC100803742	plastoglobulin-1, chloroplastic
LOC100804082	protein FAM135B isoform X1
	unknown
LOC100789737	uncharacterized protein LOC100789737
LOC100777360	phospholipase SGR2
LOC100776866	inositol hexakisphosphate and diphosphoinositol-pentakisphosphate kinase VIP2 isoform X2
LOC100809481	protein-ribulosamine 3-kinase, chloroplastic isoform X1
	uncharacterized protein LOC100527321
LOC100812680	ninja-family protein AFP2
LOC100807035	Fanconi anemia group J protein homolog
LOC100791188	protein OBERON 3 isoform X1
LOC100789473	uncharacterized protein LOC100789473 isoform X5
	delta-aminolevulinic acid dehydratase, chloroplastic
LOC100804872	protein RRP6-like 2
LOC100811873	homeobox-leucine zipper protein ANTHOCYANINLESS 2 isoform X2
LOC100802134	transcription factor TCP2
LOC100778995	UDP-glycosyltransferase 84B2
LOC100792565	DNA-directed RNA polymerases II, IV and V subunit 3
LOC100775883	serine/arginine-rich SC35-like splicing factor SCL30A
LOC100777929	ankyrin repeat-containing protein ITN1
LOC100796273	uncharacterized protein LOC100792997 isoform X3
LOC100819364	1-phosphatidylinositol-3-phosphate 5-kinase FAB1B
LOC100526983	uncharacterized protein LOC100526983 precursor
LOC100806084	unknown, partial
LOC100798899	equilibrative nucleotide transporter 3 isoform X1
	alternative oxidase 2b
LOC100813156	uncharacterized protein LOC100813156
LOC100798939	beta-xylosidase/alpha-L-arabinofuranosidase 1
LOC100810387	alpha-L-fucosidase 2-like isoform X1
LOC100795323	uncharacterized protein LOC100795323
LOC100778469	F-box protein At2g32560
LOC100806243	unknown
LOC100779849	GPI ethanolamine phosphate transferase 3 isoform X1
LOC100776968	N-terminal acetyltransferase A complex auxiliary subunit NAA15 isoform X1
LOC100500547	photosynthetic NDH subunit of lumenal location 4-like
LOC100793264	aconitate hydratase, cytoplasmic
LOC100783548	SET and MYND domain-containing protein 4
LOC100777786	carboxylesterase 1
LOC100788132	protein SCAI homolog
LOC100814040	protein kinase family protein isoform X4
LOC100787812	xyloglucan fucosyltransferase
	NAC transcription factor, partial
LOC100814686	auxin response factor 18
LOC100776034	squamosa promoter-binding-like protein 7
LOC100796040	OTU domain-containing protein At3g57810
	PR-5b protein precursor
LOC100779344	autophagy-related protein 9
LOC100795038	glutelin type-A 1-like
	replication stress response regulator SDE2
LOC100786997	phosphoinositide phospholipase C 6 isoform X1
LOC100305692	unknown
LOC100775686	phosphatidylcholine:diacylglycerol cholinephosphotransferase 1
LOC100306349	uncharacterized protein LOC100306349
LOC100787228	unknown
LOC100784700	rRNA-processing protein EFG1 isoform X2
LOC100305689	cyclin box fold protein binding domain-containing protein
LOC106798398	UPF0481 protein At3g47200
LOC100813377	homeodomain/HOMEOBOX transcription factor, partial
LOC100781381	palmitoyl-acyl carrier protein thioesterase, chloroplastic
LOC100819256	GDSL esterase/lipase At2g42990 isoform X1
LOC100812814	G-type lectin S-receptor-like serine/threonine-protein kinase At1g11410
LOC100781730	uncharacterized protein LOC100781730 isoform X1
LOC100306607	rubredoxin domain-containing protein
LOC100788629	sphingoid long-chain bases kinase 1
LOC100802148	uncharacterized protein LOC100802148 isoform X3
LOC100305364	serine/threonine protein kinase-like protein isoform X1
LOC100786103	NADPH-specific isocitrate dehydrogenase, partial
LOC106794123	cytochrome P450 CYP82D47
LOC100808567	ring finger domain-containing protein isoform 1
LOC100815262	chromatin structure-remodeling complex protein SYD isoform X1
LOC100784622	peptide methionine sulfoxide reductase B5
LOC100784058	cytochrome P450 94C1
LOC100786061	IAA-alanine resistance protein 1
LOC100793048	receptor homology region, transmembrane domain- and RING domain-containing protein 2
LOC100797967	uncharacterized protein LOC100797967
LOC100815878	LOW QUALITY PROTEIN: ubiquinone biosynthesis protein COQ4 homolog, mitochondrial, partial
LOC100777214	serine/threonine-protein kinase Nek6 isoform X1
LOC100815956	auxin response factor 2B-like isoform X1
	ADP-ribosylation factor GTPase-activating protein AGD5 isoform X1
	unknown, partial
LOC100500373	AUX/IAA superfamily protein
LOC100799537	nucleobase-ascorbate transporter 12
LOC100526874	C2H2-type zinc finger protein
LOC100778481	unknown, partial
LOC100778146	non-specific phospholipase C2
LOC100798875	calmodulin-binding transcription activator 1-like isoform X2
LOC100815005	probable LRR receptor-like serine/threonine-protein kinase At1g06840
LOC100795557	AP2-EREBP transcription factor, partial
LOC100799795	U-box domain-containing protein 54
	unknown
	peptidyl-prolyl cis-trans isomerase CYP55
LOC100793963	proton pump-interactor 1 isoform X1
LOC100809946	uncharacterized protein LOC100809946, partial
LOC100127412	thioredoxin h1
LOC100797068	alpha-ketoglutarate-dependent dioxygenase alkB
LOC112998363	uncharacterized protein LOC112998363
LOC100779952	uncharacterized protein At5g39865
LOC100776205	histone-lysine N-methyltransferase ATXR3 isoform X1
LOC100789003	uncharacterized protein LOC100799153
LOC100814247	uncharacterized protein LOC100801863 isoform X2
LOC100777406	protein-tyrosine-phosphatase MKP1
LOC100527178	unknown
LOC100795379	histone-lysine N-methyltransferase ASHH2 isoform X1
LOC100801565	probable beta-D-xylosidase 7 isoform X1
LOC100789438	ectonucleotide pyrophosphatase/phosphodiesterase family member 3-like
LOC100814354	uncharacterized protein LOC100814354 isoform X1
LOC100799686	transcriptional corepressor LEUNIG_HOMOLOG isoform X1
LOC100809770	palmitoyl-protein thioesterase 1 isoform X2
LOC100782242	chaperone protein ClpB4, mitochondrial
LOC100818090	E2F transcription factor-like E2FE isoform X1
LOC100811148	G-type lectin S-receptor-like serine/threonine-protein kinase At1g11300
LOC100807228	uncharacterized protein LOC100807228
LOC100792085	uncharacterized protein LOC100792085 isoform X1
LOC100801329	uncharacterized protein LOC100801329
LOC100808632	uncharacterized protein LOC100808632
LOC100818158	BAHD acyltransferase DCR
LOC100306156	unknown
LOC100807820	cucumber peeling cupredoxin
LOC100792942	probable phospholipid-transporting ATPase 4
LOC100790385	3-ketoacyl-CoA synthase 1
LOC100803454	cyclic dof factor 3
	heat shock transcription factor HSFB1
LOC100807583	alpha-L-fucosidase 1
LOC100527770	stress responsive alpha-beta barrel domain-containing protein
LOC100816340	inactive protein kinase SELMODRAFT_444075
LOC100804178	peroxisome biogenesis protein 22 isoform X1
LOC100818879	transcription factor bHLH30-like
LOC100814110	poly [ADP-ribose] polymerase 2-A
LOC100776751	uncharacterized protein LOC100776751 isoform X1
LOC100788601	ATP-dependent zinc metalloprotease FTSH 6, chloroplastic
LOC100797816	monoacylglycerol lipase ABHD6
LOC100819441	uncharacterized protein At1g66480
LOC100499672	uncharacterized protein LOC100499672
LOC100781293	uncharacterized protein LOC100781293
LOC100500530	mitochondrial import inner membrane translocase subunit Tim13
LOC100305369	NBS-LRR disease resistance protein
LOC100781438	protein FAR1-RELATED SEQUENCE 9
LOC100305717	unknown
LOC100818054	thioredoxin M1, chloroplastic
LOC100782786	vacuolar protein sorting-associated protein 45 homolog
LOC100792894	ultraviolet-B receptor UVR8-like
LOC100306554	plastocyanin
	trans-cinnamate 4-monooxygenase
LOC100801380	putative transcription elongation factor SPT5 homolog 1
LOC100777582	uncharacterized protein LOC100777582 isoform X2
LOC100778273	ferritin-2, chloroplastic
	uncharacterized protein LOC732564
LOC100789147	B3 domain-containing transcription repressor VAL1 isoform X2
LOC100792961	uncharacterized protein LOC100792961 isoform X1
LOC100803372	la-related protein 1C isoform X1
LOC100500225	nucleobase-cation symporter1 family protein
	WRKY transcription factor 39
LOC100819010	RING-H2 finger protein ATL54-like
LOC100780302	uncharacterized protein LOC100780302 isoform X4
LOC102664796	nucleolin 1 isoform X1
LOC100784560	mitochondrial import inner membrane translocase subunit TIM44-2
LOC100794623	patellin-3 isoform X3
LOC100802788	uncharacterized protein LOC100802788
LOC100801196	kinesin-like protein KIN-14N
LOC100806842	UMP-CMP kinase
LOC100804995	serine/threonine-protein kinase dst1 isoform X2
LOC100499860	uncharacterized protein LOC100499860
LOC100796207	uncharacterized protein At4g06744
LOC100800331	BTB/POZ domain-containing protein At5g47800 isoform X1
LOC100796271	ethylene-responsive transcription factor RAP2-7 isoform X1
	TMV resistance protein
LOC100788349	hydroxymethylglutaryl-CoA lyase, mitochondrial
LOC100809881	probable dolichyl pyrophosphate Man9GlcNAc2 alpha-1,3-glucosyltransferase
LOC100789891	probable mediator of RNA polymerase II transcription subunit 19b
LOC100783762	mediator of RNA polymerase II transcription subunit 15a isoform X1
LOC100783856	zinc finger CCCH domain-containing protein 38 isoform X1
LOC100783273	phosphoglucan, water dikinase, chloroplastic-like
LOC100807031	protein TIC 21, chloroplastic
LOC100797323	photosystem II D1 precursor processing protein PSB27-H2, chloroplastic
LOC100799252	TITAN-like protein isoform X1
LOC100799160	uncharacterized protein LOC100799160
LOC100820242	uncharacterized protein LOC100820242
LOC100793360	uncharacterized protein LOC100793360
LOC100788208	zinc finger CCCH domain-containing protein 12
LOC100791087	yrdC domain-containing protein, mitochondrial
LOC100786516	protein FAR1-RELATED SEQUENCE 3 isoform X1
LOC100790145	GDSL esterase/lipase At5g55050
LOC100783689	bHLH transcription factor
	germin-like protein precursor
LOC100818104	autophagy-related protein 13a
LOC100793225	dnaJ homolog subfamily C member 17
LOC100795884	phosphatidate phosphatase PAH1
	probable WRKY transcription factor 33 isoform X3
LOC100781055	uncharacterized protein LOC100781055
LOC100798935	sphingosine kinase 1 isoform X1
LOC100799747	pyruvate kinase 1, cytosolic isoform X1
LOC100807722	probable voltage-gated potassium channel subunit beta
LOC100784701	coatomer subunit alpha-2
	cysteine-rich receptor-like protein kinase precursor
LOC100783154	calcineurin-binding protein 1 isoform X1
LOC100789825	uncharacterized protein LOC100789825 isoform X2
LOC102659618	serine/threonine-protein phosphatase 7 long form homolog
LOC100808733	E3 ubiquitin-protein ligase Topors
LOC100793051	probable protein phosphatase 2C 34
LOC100805094	dol-P-Man:Man(6)GlcNAc(2)-PP-Dol alpha-1,2-mannosyltransferase
LOC100778550	TMV resistance protein N
LOC100814414	dnaJ homolog subfamily C member 2
LOC100785233	probable transmembrane GTPase FZO-like, chloroplastic isoform X1
LOC100798308	serine/threonine protein phosphatase 2A 57 kDa regulatory subunit B' beta isoform isoform X1
LOC100781481	uncharacterized protein LOC100781481
LOC100777824	agamous-like MADS-box protein
LOC100792142	butyrate--CoA ligase AAE11, peroxisomal
LOC100797543	subtilisin-like protease SBT1.8
LOC100800843	ADP,ATP carrier protein 1, mitochondrial
LOC100816328	unknown, partial
LOC100794877	EH domain-containing protein 2 isoform X4
LOC100779276	AP-4 complex subunit epsilon
LOC102662847	uncharacterized protein LOC102662847
LOC100526921	uncharacterized protein LOC100526921 isoform X1
	uncharacterized protein GMGLYII-12 isoform X2
LOC102660655	uncharacterized protein LOC102660655 isoform X1
LOC100778670	protein MOR1 isoform X2
LOC100782590	uncharacterized protein LOC100782590 isoform X1
	ammonium transporter 1 member 1
	inactive beta-amylase 9
LOC100804297	SKP1-interacting partner 15
LOC100806838	transcription factor bHLH115-like
	auxin transporter-like protein 1
LOC100776411	VQ motif-containing protein 4
LOC100802229	uncharacterized protein LOC100802229
LOC100789980	sacsin
LOC100775527	uncharacterized protein LOC100775527, partial
LOC100787747	putative ER lumen protein-retaining receptor C28H8.4
LOC100794397	thylakoid lumenal 16.5 kDa protein, chloroplastic isoform X2
LOC100814339	zinc finger CCCH domain-containing protein 16 isoform X1
LOC100782894	transmembrane and coiled-coil domain-containing protein 4 isoform X1
LOC100775294	histone-lysine N-methyltransferase ASHH1
LOC100816011	probable glutathione S-transferase isoform X2
LOC100796571	ABC transporter D family member 1 isoform X1
LOC100801165	protein SUPPRESSOR OF K(+) TRANSPORT GROWTH DEFECT 1
	zinc finger A20 and AN1 domain-containing stress-associated protein 5-like
LOC100795213	SEC1 family transport protein SLY1
LOC100306121	unknown
LOC100527755	putative ubiquitin carboxyl-terminal hydrolase
LOC100806268	ETO1-like protein 1 isoform X2
LOC100809936	uncharacterized protein LOC100809936 isoform X1
LOC100808119	auxin response factor 3 isoform X1
LOC100781948	uncharacterized protein At4g06744
	probable rRNA-processing protein EBP2 homolog
LOC547694),	seed linoleate 9S-lipoxygenase-3
LOC100500445	plectin/S10 domain-containing protein isoform X1
LOC100784614	E3 ubiquitin-protein ligase RNFT1 isoform X2
LOC100793972	uncharacterized protein LOC100793972 isoform X2
LOC100795026	dynamin-related protein 3A
LOC100814057	LYR motif-containing protein 4
LOC100817007	transcription factor GTE4
LOC100808287	unknown
LOC100797260	uncharacterized protein LOC100797260
LOC100499938	BSP domain-containing protein precursor
LOC100800989	scarecrow-like protein 4
LOC100787712	ell-associated factor Eaf
	LOW QUALITY PROTEIN: copper-transporting ATPase HMA4-like
LOC100305716	uncharacterized protein LOC100305716 isoform X1
LOC100795722	dual specificity tyrosine-phosphorylation-regulated kinase 4
LOC100792431	chloroplast envelope membrane protein
LOC100777405	autophagy-related protein 9
LOC100818012	ubiquitin receptor RAD23c
LOC100778917	G-type lectin S-receptor-like serine/threonine-protein kinase SD2-2
LOC100306341	unknown, partial
LOC100814359	uncharacterized protein LOC100814359
LOC100793496	histidinol dehydrogenase, chloroplastic
LOC100781772	uncharacterized protein LOC100806004 isoform X1
LOC100792945	calcium-transporting ATPase 8, plasma membrane-type
LOC100306304	small nuclear ribonucleoprotein E
LOC100807507	trihelix transcription factor GT-2-like
LOC100815624	ribonuclease 2
LOC100786031	ankyrin repeat and SOCS box protein 7
LOC100799252	TITAN-like protein isoform X2
LOC100800526	uncharacterized protein LOC100800526
LOC100807982	protein SRG1
LOC100819177	mitogen-activated protein kinase kinase kinase 1
LOC106796714	zinc finger BED domain-containing protein DAYSLEEPER
LOC100791472	signal recognition particle subunit SRP72
LOC100786438	phosphoinositide phosphatase SAC3
LOC100795667	protein MICRORCHIDIA 6
LOC100801607	callose synthase 3
LOC100780158	uncharacterized protein LOC100780158 isoform X1
LOC100808539	uncharacterized protein LOC100808539
LOC100796816	kinesin-like protein KIN-14A isoform X2
LOC100790442	uncharacterized protein LOC100790442
LOC100500479	uncharacterized protein LOC100500479
LOC100792884	N-terminal kinase-like protein isoform X2
LOC100803877	unknown
LOC100777443	unknown
LOC100779624	protein C2-DOMAIN ABA-RELATED 11
	lipoxygenase L-5
LOC100819331	VIN3-like protein 2
LOC100810236	protein GRAVITROPIC IN THE LIGHT 1
LOC100804036	beta-galactosidase 8
LOC100801373	heterogeneous nuclear ribonucleoprotein A3 homolog 2
LOC100814176	protein root UVB sensitive 2, chloroplastic
LOC100806815	dolichyl-diphosphooligosaccharide--protein glycosyltransferase subunit 2
LOC100804084	probable plastid-lipid-associated protein 7, chloroplastic
LOC100785424	uncharacterized oxidoreductase At4g09670
LOC100788798	uncharacterized protein LOC100788798 isoform X1
LOC100804432	vacuolar protein sorting-associated protein 54, chloroplastic
LOC100815586	uncharacterized protein LOC100815586
LOC100775943	uncharacterized protein LOC100775943
LOC100816851	protein OSB1, mitochondrial isoform X1
LOC100804618	probable beta-1,4-xylosyltransferase IRX14
LOC100816854	3beta-hydroxysteroid-dehydrogenase/decarboxylase isoform X1
LOC100807969	coatomer subunit beta'-2 isoform X1
LOC100798254	uncharacterized protein LOC100499850 isoform X1
LOC100812721	beclin-1-like protein isoform X1
LOC100778662	uncharacterized protein LOC100778662 isoform X1
LOC100785452	EEF1A lysine methyltransferase 4
	chalcone isomerase 4B
LOC100816067	very-long-chain 3-oxoacyl-CoA reductase 1
LOC100305644	putative ribonuclease 1 precursor
LOC100795756	DEAD-box ATP-dependent RNA helicase 37
LOC100779874	uncharacterized protein LOC100779874
LOC100775735	LOW QUALITY PROTEIN: copper-transporting ATPase HMA4-like
LOC100780157	VIN3-like protein 1 isoform X1
	bifunctional monothiol glutaredoxin-S16, chloroplastic
LOC100805725	alpha-N-acetylglucosaminidase
LOC100800015	cytochrome B5-like protein
LOC100790894	probable ribose-5-phosphate isomerase 2
LOC100799678	microtubule-associated protein futsch isoform X2
	LHY1/CCA1-like protein
LOC100792001	vacuolar fusion protein CCZ1 homolog B-like isoform X2
LOC100812998	uncharacterized protein LOC100812998
LOC100776140	clathrin interactor EPSIN 2
LOC100815586	uncharacterized protein LOC100815586
LOC100793896	uncharacterized protein LOC100793896
LOC100805662	protein NUCLEAR FUSION DEFECTIVE 4
	ATP-dependent Clp protease proteolytic subunit-related protein 1, chloroplastic
LOC100499713	probable protein phosphatase 2C 60 isoform X1
LOC100813065	probable inactive receptor kinase At4g23740
LOC100789594	dnaJ homolog subfamily C member 14
LOC100809285	ataxin-2 homolog isoform X2
LOC100305897	uncharacterized protein LOC100305897
LOC100782617	uncharacterized protein LOC100782617 isoform X2
LOC100305958	uncharacterized protein LOC100305958
LOC100778274	pentatricopeptide repeat-containing protein At1g01970
LOC100806141	DExH-box ATP-dependent RNA helicase DExH3-like
LOC112577497	unknown
LOC100813653	protein RESPONSE TO LOW SULFUR 3
LOC100777802	myosin-17
LOC100788780	3-phosphoinositide-dependent protein kinase 2
LOC100784101	60S ribosomal protein L6
LOC100807850	sulfoquinovosyl transferase SQD2 isoform X2
LOC100777868	uncharacterized protein LOC100777868
LOC100791957	zeatin O-glucosyltransferase
LOC100793896	uncharacterized protein LOC100793896
LOC100796958	mediator of RNA polymerase II transcription subunit 4
LOC100816446	serine/threonine-protein kinase TOR
LOC100808236	probable pectinesterase/pectinesterase inhibitor 34
LOC100797612	somatic embryogenesis receptor kinase 1
LOC100810926	serine hydroxymethyltransferase 7
LOC100784831	MDIS1-interacting receptor like kinase 2 isoform X2
LOC100794505	LEAF RUST 10 DISEASE-RESISTANCE LOCUS RECEPTOR-LIKE PROTEIN KINASE-like 2.4 isoform X2
LOC102660655	uncharacterized protein LOC102660655 isoform X3
	protein EARLY RESPONSIVE TO DEHYDRATION 15
	putative lactoylglutathione lyase
LOC100785180	chlorophyll a-b binding protein CP29.2, chloroplastic
LOC100804439	protein PIN-LIKES 3 isoform X1
LOC100305754	kunitz family trypsin and protease inhibitor protein precursor
LOC100804017	alanine--glyoxylate aminotransferase 2 homolog 1, mitochondrial
LOC100810190	protoporphyrinogen oxidase 1, chloroplastic
LOC100811698	signal recognition particle 54 kDa protein 2
	LBD domain-containing transcription factor
LOC100805994	delta(14)-sterol reductase
LOC100791140	E3 ubiquitin-protein ligase MARCH7 isoform X6
LOC100306681	uncharacterized protein LOC100306681 precursor
LOC100809565	protein WHAT'S THIS FACTOR 1 homolog
LOC100802274	VQ motif-containing protein 4 isoform X3
LOC100804628	auxin response factor 19
LOC100785379	ATP-dependent Clp protease adapter protein CLPS1, chloroplastic isoform X1
LOC100788846	U-box domain-containing protein 33 isoform X1
LOC100305908	uncharacterized protein LOC100305908
LOC100810673	lysine-specific demethylase JMJ25
LOC100305392	serine-threonine kinase
LOC100779360	uncharacterized protein LOC100779360 isoform X3
LOC100791581	uncharacterized protein LOC100791581
LOC100791985	pheophytinase, chloroplastic
LOC100792735	putative L-ascorbate peroxidase 6 isoform X2
LOC100818846	unknown, partial
LOC100777660	nuclear pore complex protein NUP93A
LOC100796414	uncharacterized protein LOC100796414 isoform X2
	putative bZIP domain class transcription factor
LOC100797586	E3 ubiquitin-protein ligase RING1
LOC100793767	uncharacterized protein LOC100793767
LOC100816733	uncharacterized protein LOC100816733
LOC100785245	FACT complex subunit SPT16 isoform X3
LOC100792363	chaperone protein dnaJ A6, chloroplastic isoform X1
LOC100807979	ATP-dependent DNA helicase Q-like 1 isoform X1
LOC100777170	chloride channel protein CLC-c isoform X1
LOC100814338	uncharacterized protein LOC100814338
LOC100815532	formin-like protein 2
	TMV resistance protein N
LOC100805402	uncharacterized protein LOC100805402
LOC100794527	ABC transporter G family member 2
LOC100810680	protein APEM9 isoform X1
LOC100500250	unknown
	trehalase 1 GMTRE1
LOC100790557	thioredoxin reductase NTRB
LOC100817943	60S ribosomal protein L27
LOC100775597	pirin-like protein
LOC100807181	paired amphipathic helix protein Sin3-like 2 isoform X1
	cytosolic chaperonin
LOC100779731	uncharacterized protein LOC100779731 isoform X1
LOC100500671	uncharacterized protein LOC100500671
LOC100786491	uncharacterized protein LOC100786491 isoform X1
LOC100784349	CBS domain-containing protein CBSX6
LOC100789855	bHLH transcription factor, partial
LOC100815619	ubiquitin-fold modifier 1
LOC100500169	uncharacterized protein LOC100500169
LOC100807270	39S ribosomal protein L46, mitochondrial isoform X2
LOC100801739	COP9 signalosome complex subunit 7 isoform X2
LOC100780563	xylogalacturonan beta-1,3-xylosyltransferase isoform X2
LOC100783864	serine carboxypeptidase-like 40
LOC100810500	U3 small nucleolar RNA-associated protein 25
LOC100782536	uncharacterized protein LOC100782536 isoform X1
LOC113001051	auxin-induced protein 6B-like
LOC100788817	conserved oligomeric Golgi complex subunit 1 isoform X1
LOC100799460	translation initiation factor eIF-2B subunit gamma
LOC100795832	unknown
LOC100782358	uncharacterized protein LOC100782358
LOC100790065	cytochrome P450 705A12
LOC100788770	sulfite exporter TauE/SafE family protein 4
LOC100137073	pyruvate orthophosphate dikinase regulatory protein
LOC100809946	uncharacterized protein LOC100809946, partial
LOC100809946	uncharacterized protein LOC100809946, partial
	transcription factor bZIP37, partial
LOC100793544	internal alternative NAD(P)H-ubiquinone oxidoreductase A1, mitochondrial
LOC100814762	DNA-directed RNA polymerase 1B, mitochondrial
LOC100306324	uncharacterized protein LOC100306324
LOC100800510	uncharacterized protein LOC100800510
LOC100816217	protein ALWAYS EARLY 2 isoform X4
LOC100500204	protein DETOXIFICATION 27
LOC100802539	tRNA(His) guanylyltransferase 2
LOC100812970	ETHYLENE INSENSITIVE 3-like 3 protein
LOC100800532	pentatricopeptide repeat-containing protein At2g37230
LOC100807196	transcription factor bHLH149
LOC100809112	protein PECTIC ARABINOGALACTAN SYNTHESIS-RELATED isoform X1
LOC100790421	uncharacterized protein LOC100790421
LOC100809077	protein AE7
LOC100795240	DAZ-associated protein 1
LOC100500447	uncharacterized protein LOC100500447
	transcription factor MYBJ3
	stearoyl-acyl carrier protein desaturase
LOC100803600	acylamino-acid-releasing enzyme isoform X2
LOC100781641	protein GIGANTEA
LOC100818572	probable phosphoribosylformylglycinamidine synthase, chloroplastic/mitochondrial
LOC100500355	30S ribosomal protein S13
LOC100527009	putative ATP synthase subunit b'
LOC100809316	D-xylose-proton symporter-like 3, chloroplastic
LOC100796274	putative triosephosphate isomerase
LOC100776069	O-fucosyltransferase 36
LOC100800450	scarecrow-like protein 3 isoform X1
LOC100812244	probable polyol transporter 4 isoform X1
LOC100796687	SNF1-related protein kinase catalytic subunit alpha KIN10 isoform X1
LOC100807160	25S rRNA (cytosine-C(5))-methyltransferase nop2 isoform X1
LOC100817252	thioredoxin-like 2, chloroplastic
LOC100780454	protein CHROMATIN REMODELING 35 isoform X1
LOC100809191	5'-methylthioadenosine/S-adenosylhomocysteine nucleosidase 2 isoform X2
	UPF0051 protein ABCI8, chloroplastic
LOC100806573	phospholipase A1-Ibeta2, chloroplastic
LOC100776061	uncharacterized protein LOC100776061
LOC100794400	homeobox-leucine zipper protein ANTHOCYANINLESS 2 isoform X2
LOC100791946	RNA-binding protein 42 isoform X1
LOC100816567	probable polyamine transporter At1g31830 isoform X2
LOC100775870	uncharacterized protein LOC100775870 isoform X1
LOC100793459	ACT domain-containing protein ACR9
	1a protein
LOC100796275	uncharacterized protein LOC100796275
LOC100811982	transcription elongation factor TFIIS isoform X2
LOC100798722	uncharacterized protein LOC100798722 isoform X1
LOC100793319	RNA-binding domain-containing protein
LOC100819166	pumilio homolog 6, chloroplastic isoform X2
LOC100306550	uncharacterized protein LOC100306550 isoform X1
LOC100782262	unknown
LOC100782228	dephospho-CoA kinase
LOC100790157	calcium-transporting ATPase 10, plasma membrane-type isoform X1
LOC100819484	C2H2-Zn transcription factor, partial
LOC100305898	40S ribosomal protein S5
LOC100815871	calmodulin-binding receptor-like cytoplasmic kinase 2
	brassinosteroid receptor precursor
LOC100784716	cysteine-rich receptor-like protein kinase 2 isoform X2
LOC100794318	serine carboxypeptidase-like 51
	protein FAM133
LOC100800039	DEAD-box ATP-dependent RNA helicase 37
	thaumatin-like protein 1b
LOC100776912	probable beta-1,3-galactosyltransferase 2
LOC100785661	caffeoylshikimate esterase
	PP2A regulatory subunit TAP46 isoform X1
LOC100788556	calmodulin-binding receptor kinase CaMRLK
LOC100798291	geraniol 8-hydroxylase
LOC100813075	lysine-specific demethylase JMJ30
LOC100812708	uncharacterized protein LOC100812708 isoform X1
LOC100808005	uncharacterized protein LOC100808005
LOC100812244	probable polyol transporter 4 isoform X1
LOC100782247	glutamyl-tRNA reductase 1, chloroplastic
LOC100809207	histone acetyltransferase HAC1 isoform X3
LOC100776582	endochitinase PR4
LOC100795628	fatty acid desaturase 4, chloroplastic
LOC100782107	transcription factor bHLH3
LOC100785492	uncharacterized protein LOC100787298
LOC100815851	uncharacterized protein LOC100815851
LOC100803308	aspartate--tRNA ligase, chloroplastic/mitochondrial
LOC100797278	dynamin-related protein 4C
LOC100795629	methyltransferase-like protein 6
LOC100790966	LOW QUALITY PROTEIN: glucose-6-phosphate isomerase 1, chloroplastic
LOC100804321	BAHD acyltransferase DCR
LOC100783866	transcription initiation factor TFIID subunit 1 isoform X2
LOC547460),	MYB/HD-like transcription factor, partial
	protein-tyrosine-phosphatase MKP1 isoform X3
LOC100801389	protein Mpv17
LOC100793553	uncharacterized protein LOC100793553
LOC100500087	uncharacterized protein LOC100500087
LOC100818042	uncharacterized protein LOC100818042 isoform X2
LOC100796947	gamma-glutamyl hydrolase 2 isoform X1
LOC100777567	uncharacterized protein LOC100777567
LOC102664249	uncharacterized protein LOC102664249 isoform X1
LOC100809162	OTU domain-containing protein 5 isoform X1
LOC100775274	protein RST1
LOC100780834	quinolinate synthase, chloroplastic
LOC100816888	aldehyde oxidase GLOX
LOC100787668	protein EXECUTER 1, chloroplastic
LOC100808288	multiple organellar RNA editing factor 8, chloroplastic/mitochondrial
LOC100500075	unknown
LOC100811157	uncharacterized protein LOC100811157 isoform X2
LOC100801304	uncharacterized protein LOC100801304
LOC106795006	putative cysteine-rich receptor-like protein kinase 9 isoform X1
LOC100780570	uncharacterized protein LOC100780570 isoform X1
LOC100820153	probable ubiquitin-conjugating enzyme E2 C
LOC100810571	uncharacterized protein LOC100810571
LOC100777065	phosphatidylinositol transfer protein 3
LOC100786763	F-box protein At4g00755 isoform X1
LOC100820397	lipid transfer-like protein VAS
LOC100786762	transcription factor bHLH140
LOC100790895	serine carboxypeptidase-like 20
LOC100795213	SEC1 family transport protein SLY1
LOC100785317	uncharacterized protein LOC100785317
LOC100810002	uncharacterized protein LOC100810002
LOC100800461	sorbitol-like transporter
LOC100818180	ATP-citrate synthase alpha chain protein 1
LOC100805865	clathrin interactor EPSIN 2
LOC100814785	transmembrane protein 230 isoform X2
LOC100778975	zinc finger CCCH domain-containing protein 25
LOC100788953	thiamine thiazole synthase 2, chloroplastic
LOC100810323	probable leucine-rich repeat receptor-like protein kinase At5g49770
LOC100817945	uncharacterized protein LOC100817945
LOC100793186	histidine--tRNA ligase, chloroplastic/mitochondrial isoform X1
	phosphoenolpyruvate carboxylase
LOC100815262	chromatin structure-remodeling complex protein SYD isoform X1
LOC100820567	zinc-finger homeodomain protein 2 isoform X1
	WRKY transcription factor 7 isoform X1
LOC100796980	uncharacterized protein LOC100796980
LOC100784090	PSI type III chlorophyll a/b-binding protein
LOC100788256	ABC transporter G family member 7
LOC100780260	uncharacterized protein LOC100780790
LOC100802614	myosin-2 isoform X2
LOC102659498	UPF0481 protein At3g47200
LOC106798382	uncharacterized protein LOC106798382
LOC100798969	copper-transporting ATPase RAN1
LOC100812785	guanine nucleotide exchange factor SPIKE 1 isoform X1
LOC100804852	thylakoid membrane protein TERC, chloroplastic isoform X1
LOC100818595	uncharacterized protein LOC100818595
LOC100809861	probable methionine--tRNA ligase isoform X2
LOC100780733	transcription initiation factor TFIID subunit 1 isoform X2
LOC100789561	60S ribosomal protein L12
LOC100788346	receptor-like protein 7
LOC100797797	integrator complex subunit 9 isoform X1
LOC100814626	uncharacterized protein LOC100814626 isoform X3
LOC100791099	U-box domain-containing protein 62
LOC100807160	25S rRNA (cytosine-C(5))-methyltransferase nop2 isoform X1
LOC100794833	uncharacterized protein LOC100794833 isoform X1
LOC100777781	lysM domain receptor-like kinase 3
LOC100781770	serine/threonine-protein kinase tricorner
LOC100816551	transcription factor bHLH18 isoform X1
LOC100815489	uncharacterized protein LOC100815489 isoform X3
LOC100500241	unknown
LOC100790115	protein ECERIFERUM 1
LOC100798127	uncharacterized protein LOC100787144
LOC100785285	protein FAM135B isoform X1
LOC100799236	WD repeat-containing protein 43 isoform X1
LOC100816641	GATA transcription factor 8 isoform X1
LOC100784367	probable tRNA N6-adenosine threonylcarbamoyltransferase, mitochondrial
LOC100819356	cytochrome c oxidase subunit 5b-1, mitochondrial
LOC100781364	replication factor C subunit 2
LOC100783020	probable inactive purple acid phosphatase 29
LOC100778293	cytochrome P450 71A1
LOC100788102	polyadenylate-binding protein-interacting protein 12
LOC100779439	protein argonaute 4
LOC100801104	metalloendoproteinase 1
LOC100820483	sucrose transport protein SUC4
LOC100792856	peptidyl-prolyl cis-trans isomerase FKBP53
LOC100783988	dual specificity tyrosine-phosphorylation-regulated kinase 4
LOC100813876	cleavage and polyadenylation specificity factor subunit 3-I
LOC100802468	uncharacterized protein LOC100802468
LOC100305900	plant invertase/pectin methylesterase inhibitor superfamily protein precursor
	elongation factor 1-beta 2
LOC100804226	unknown
LOC100787874	glycine-rich Kinase phosphorylation domain-containing protein
LOC100792632	CBBY-like protein isoform X1
LOC100170643	kinase-associated protein phosphatase 2
LOC100778309	UPF0503 protein At3g09070, chloroplastic
LOC100811668	flowering time control protein FPA isoform X1
LOC100820376	protein argonaute 4 isoform X1
LOC100813981	clathrin interactor EPSIN 2 isoform X1
LOC100784132	uncharacterized protein LOC100784132 isoform X1
LOC100800231	uncharacterized protein LOC100800231 isoform X1
LOC102663960	probable galactinol--sucrose galactosyltransferase 6 isoform X1
	uncharacterized protein PGYRP7 isoform X2
LOC100807708	ER membrane protein complex subunit 1
LOC100815180	calcium uniporter protein 2, mitochondrial
LOC100305662	uncharacterized protein LOC100305662 isoform X4
LOC100798896	receptor-like protein 4 isoform X1
LOC100776078	uncharacterized protein LOC100776078 isoform X2
LOC100784039	uncharacterized protein LOC100784039 isoform X6
LOC100796282	unknown
	multiple inositol polyphosphate phosphatase 1-like precursor
LOC100819734	protein FRIGIDA-ESSENTIAL 1
LOC100796118	leucine-rich repeat receptor-like tyrosine-protein kinase PXC3 isoform X2
LOC100782361	glycine-rich domain-containing protein 1
LOC100101896	MnSOD
LOC100813263	protein transport protein Sec24-like At4g32640
LOC100799852	vacuolar protein sorting-associated protein 53 A isoform X1
LOC100787311	uncharacterized protein LOC100787311
LOC100800734	E3 ubiquitin-protein ligase SP1
	biotin carboxyl carrier protein precursor
LOC100788329	replication factor C subunit 2 isoform X1
LOC100527141	NDPk domain-containing protein
LOC100811451	uncharacterized protein LOC100811451 isoform X2
LOC100795053	protein transport protein SEC16B homolog
LOC100815262	chromatin structure-remodeling complex protein SYD isoform X1
	subtilisin-like protease SBT5.3
LOC100809646	enolase 1, chloroplastic
LOC100305914	uncharacterized protein LOC100305914
LOC100814548	soluble starch synthase 1, chloroplastic/amyloplastic
LOC100500444	uncharacterized protein LOC100500444
LOC100806470	cytochrome P450 83B1
LOC100789572	uncharacterized protein LOC100789572 isoform X1
LOC100803140	uncharacterized protein LOC100803140
LOC102670403	LOW QUALITY PROTEIN: integrator complex subunit 3-like
LOC100792514	putative CCA tRNA nucleotidyltransferase 2
LOC100801565	probable beta-D-xylosidase 7 isoform X1
LOC100818121	uncharacterized protein LOC100818121 isoform X1
LOC100811827	uncharacterized protein LOC100811827
LOC100810550	sister-chromatid cohesion protein 3 isoform X2
LOC100815825	cellulose synthase-like protein E1
LOC111162618	unknown
LOC100798267	ubiquitin carboxyl-terminal hydrolase 23 isoform X1
LOC100805294	phospholipase D gamma 1
LOC100816304	xylogalacturonan beta-1,3-xylosyltransferase isoform X2
LOC100797522	transmembrane protein 87B
LOC100813941	guanine nucleotide-binding protein subunit gamma 1
LOC100813574	uncharacterized protein LOC100813574 isoform X1
LOC100807191	uncharacterized protein LOC100807191
	ethylene-responsive transcription factor ERF118
LOC100785014	dynamin-related protein 3A
LOC100807932	pentatricopeptide repeat-containing protein At3g53700, chloroplastic
LOC100795378	cell division cycle protein 123 homolog
LOC100790975	E3 ubiquitin-protein ligase RHA1B
LOC100791308	uncharacterized protein LOC100791308 isoform X1
LOC100814066	putative protein TPRXL
LOC100779251	chaperone protein DnaJ isoform X1
LOC100803067	plastidic glucose transporter 4 isoform X1
LOC100785282	cysteine-rich receptor-like protein kinase 8 isoform X2
LOC100811146	1-phosphatidylinositol-3-phosphate 5-kinase FAB1B
LOC100795944	pentatricopeptide repeat-containing protein At1g31920
LOC100796232	DEAD-box ATP-dependent RNA helicase 56
	purple acid phosphatase-like protein
LOC100796740	ADP-ribosylation factor GTPase-activating protein AGD4 isoform X1
LOC100793104	cellulose synthase A catalytic subunit 3 [UDP-forming]
LOC100809924	glutaredoxin-C9
	magnesium-chelatase subunit ChlH, chloroplastic
LOC100799537	nucleobase-ascorbate transporter 12
LOC100780052	solute carrier family 35 member F1
LOC100776916	putative 1-phosphatidylinositol-3-phosphate 5-kinase FAB1C
LOC100798884	WD repeat-containing protein 11 isoform X3
LOC100805172	uncharacterized protein LOC100805172
LOC100788370	acid phosphatase 1
LOC100786366	DNA repair protein RAD16 isoform X3
LOC100527107	unknown
LOC100785588	GDP-L-galactose phosphorylase 1
LOC100811725	KH domain-containing protein HEN4
LOC100810341	trifunctional UDP-glucose 4,6-dehydratase/UDP-4-keto-6-deoxy-D-glucose 3,5-epimerase/UDP-4-keto-L-rhamnose-reductase RHM1
LOC100782796	nucleoid-associated protein At4g30620, chloroplastic
LOC100797758	serine/threonine protein phosphatase 2A 57 kDa regulatory subunit B' theta isoform
LOC100781641	protein GIGANTEA
LOC100817835	probable mediator of RNA polymerase II transcription subunit 26b isoform X2
LOC100807470	scarecrow-like protein 15
LOC100790333	cinnamoyl-CoA reductase-like SNL6
LOC100797246	uncharacterized protein LOC100797246
LOC100789733	sulfite exporter TauE/SafE family protein 3 isoform X1
LOC102669442	Rpp4 candidate R7
LOC100793360	uncharacterized protein LOC100793360
LOC100500536	protein BRICK 1
LOC100790705	ubiquitin-like-specific protease 1D
LOC100789471	cysteine-rich receptor-like protein kinase 26
LOC100796933	two-component response regulator-like APRR7 isoform X1
LOC100785193	uncharacterized protein LOC100785193
LOC100808775	sec1 family domain-containing protein MIP3
LOC100784991	unknown
LOC100778006	probable GTP diphosphokinase CRSH, chloroplastic
LOC100805638	auxin response factor 17
LOC100813856	putative methyltransferase NSUN6
LOC100782426	transmembrane 9 superfamily member 12
LOC100809869	TBC1 domain family member 10B
LOC100784291	DNA replication complex GINS protein SLD5
	protein REVEILLE 1
LOC100777981	uncharacterized protein LOC100777981 isoform X1
LOC100305786	putative photosystem I subunit G
LOC100819189	mannosyl-oligosaccharide 1,2-alpha-mannosidase MNS1
LOC100802361	heparan-alpha-glucosaminide N-acetyltransferase isoform X1
LOC100783811	protein FLX-like 2
LOC100789484	ultraviolet-B receptor UVR8 isoform X1
LOC100801688	uncharacterized protein LOC100801688
LOC100796524	protein DEHYDRATION-INDUCED 19 homolog 3
LOC100527723	unknown
LOC100809519	glycine-rich RNA-binding protein RZ1C isoform X1
LOC100798373	ribosomal RNA processing protein 1 homolog isoform X1
	lambda class glutathione S-transferase
LOC100815588	inositol transporter 1 isoform X1
LOC102662942	probable serine/threonine-protein kinase clkA
LOC113001460	uncharacterized protein LOC113001460
LOC100802333	high-affinity nitrate transporter 3.1
LOC100786821	uncharacterized protein LOC100786821 isoform X1
LOC100776282	probable alpha-mannosidase At5g13980
LOC100500422	uncharacterized protein LOC100500422 isoform X1
LOC100801725	zinc finger protein BRUTUS-like isoform X1
LOC100794067	ubiquitin carboxyl-terminal hydrolase 5
	probable UDP-N-acetylglucosamine--peptide N-acetylglucosaminyltransferase SPINDLY
LOC100813647	uncharacterized protein LOC100813647
LOC100785496	TPR transcription factor, partial
LOC102667222	uncharacterized protein LOC102667222
LOC100819744	receptor-like protein kinase 5
LOC100816495	rhomboid-like protein
LOC100814137	unknown
LOC100815374	uncharacterized protein LOC100815374
LOC100784385	aldehyde oxidase GLOX1
LOC100819022	BAG family molecular chaperone regulator-like protein
LOC100795674	ubiquitin carboxyl-terminal hydrolase 17 isoform X3
LOC100802544	cell division cycle protein 27 homolog B isoform X1
LOC100792371	protein trichome birefringence-like 5 isoform X1
LOC100798222	stem-specific protein TSJT1
LOC100305690	uncharacterized protein LOC100305690 isoform 2
LOC102665515	classical arabinogalactan protein 5-like
LOC100500627	uncharacterized protein LOC100500096
LOC100800173	far upstream element-binding protein 2 isoform X1
LOC100809271	protein PLASTID MOVEMENT IMPAIRED 2
LOC100808319	serine/threonine-protein kinase-like protein ACR4
LOC100786116	uncharacterized protein LOC100786116
LOC100790532	putative receptor-like protein kinase At4g00960
LOC100808478	VQ motif-containing protein 9
LOC100776069	O-fucosyltransferase 36
LOC100811923	CBL-interacting protein kinase 2
LOC100804393	DNA-directed RNA polymerases II, IV and V subunit 11
LOC100776994	hexokinase-3
LOC100817837	uncharacterized protein LOC100817837
LOC100788742	probable serine/threonine-protein kinase SIS8 isoform X1
	phenolic glucoside malonyltransferase 1
LOC100791969	glutaredoxin-C6 isoform X2
LOC100806734	K(+) efflux antiporter 3, chloroplastic isoform X1
	unknown
LOC100794078	probable 6-phosphogluconolactonase 4, chloroplastic
LOC100782481	uncharacterized protein LOC100782481 isoform X3
LOC100802614	myosin-2 isoform X2
LOC100782224	remorin
	putative lactoylglutathione lyase
LOC100814609	protein NPG1
LOC100306614	unknown
LOC100787062	uncharacterized protein LOC100787062 isoform X1
LOC100818968	uncharacterized protein LOC100818968
LOC100812360	BEL1-like homeodomain protein 1
LOC100783800	KRR1 small subunit processome component homolog
LOC100791885	unknown
LOC100809495	uncharacterized protein LOC100809495 isoform X2
	4-coumarate:coenzyme A ligase
LOC100527266	GPI biosynthesis protein family Pig-F
LOC100811018	protein NPG1
LOC102662789	uncharacterized protein LOC102662789
LOC100778551	pentatricopeptide repeat-containing protein At5g42310, chloroplastic
LOC100776687	uncharacterized protein LOC100776687
LOC100306031	shaggy-related protein kinase theta
LOC100784429	mitochondrial fission protein ELM1
LOC100783946	probable methyltransferase PMT20
LOC100776990	protein HAIKU1
LOC100780738	uncharacterized protein LOC100780738
LOC100792666	probable ribose-5-phosphate isomerase
LOC100787916	uncharacterized protein LOC100787916
LOC100306520	cytochrome b6f complex subunit petM-like protein
LOC100808020	protein RETICULATA-RELATED 4, chloroplastic
LOC102667402	F-box/LRR-repeat protein 12
LOC100815614	F-box/kelch-repeat protein At1g22040
LOC100806429	protein ENHANCED DOWNY MILDEW 2 isoform X1
LOC100808097	uncharacterized protein LOC100808097 isoform X2
LOC100777599	non-lysosomal glucosylceramidase
LOC100801442	uncharacterized protein LOC100801442 isoform X2
	unknown
LOC102668560	callose synthase 5-like
LOC100796837	serine/threonine-protein kinase VPS15
	CBS domain-containing protein CBSX1, chloroplastic
LOC100804167	RNA-binding KH domain-containing protein RCF3
LOC100819729	E3 ubiquitin-protein ligase At1g63170
LOC100820282	CSC1-like protein At1g32090
LOC100817982	uncharacterized protein LOC100817982 isoform X1
LOC100499683	unknown, partial
LOC100788834	unknown
	plastid terminal oxidase
LOC100801280	telomere repeat-binding protein 5
LOC100789834	protein LIGHT-DEPENDENT SHORT HYPOCOTYLS 4 isoform X1
LOC100809292	isoleucine--tRNA ligase, cytoplasmic
LOC100794830	zinc finger A20 and AN1 domain-containing stress-associated protein 5
LOC100817309	uncharacterized protein LOC100817309 isoform X2
LOC100798150	probable alpha-mannosidase At5g13980
LOC100798426	cysteine-rich receptor-like protein kinase 10
LOC100779338	LOW QUALITY PROTEIN: uncharacterized protein LOC100779338
LOC100814574	unknown
LOC100500400	unknown
LOC100809946	uncharacterized protein LOC100809946, partial
	GDP-mannose 4,6 dehydratase 1
LOC100776839	calmodulin-binding transcription activator 5
LOC100811679	small G protein signaling modulator 1 isoform X3
LOC100782164	E3 ubiquitin-protein ligase RNF181 homolog
LOC100796544	argininosuccinate lyase, chloroplastic isoform X1
LOC100797914	protein MIZU-KUSSEI 1
LOC100812785	guanine nucleotide exchange factor SPIKE 1 isoform X1
LOC102663865	uncharacterized protein At1g51745 isoform X2
LOC100778184	zinc finger CCCH domain-containing protein 20
LOC100811131	zinc finger CCCH domain-containing protein 13 isoform X2
LOC100500595	putative nodulin MtN21 /EamA-like transporter family protein
LOC113001040	putative disease resistance RPP13-like protein 3
LOC100807623	electron transfer flavoprotein-ubiquinone oxidoreductase, mitochondrial
LOC100810591	CTL-like protein DDB_G0274487
LOC100787062	uncharacterized protein LOC100787062 isoform X1
	RING/U-box superfamily protein
LOC100797948	ATP synthase subunit beta, mitochondrial
LOC100804019	uncharacterized protein LOC100804019
LOC100779883	probable methyltransferase PMT3 isoform X3
LOC100816128	VIN3-like protein 1 isoform X1
LOC100794928	tetratricopeptide repeat protein 5 isoform X2
LOC100786898	heat shock 70 kDa protein 17
LOC100785422	uncharacterized protein LOC100785422
LOC100780431	dihydrofolate reductase
LOC100788475	26S proteasome regulatory subunit 10B homolog A
	peptidyl-prolyl cis-trans isomerase CYP59
LOC100787502	amino acid transporter AVT1I
LOC102662819	uncharacterized protein LOC102662819
LOC100819480	uncharacterized protein LOC100819480 isoform X1
LOC100780494	protein LIGHT-DEPENDENT SHORT HYPOCOTYLS 6
	prenyltransferase 7
LOC100788329	replication factor C subunit 2 isoform X1
LOC100805826	uncharacterized protein LOC102668825
LOC100796907	ABC transporter F family member 5
LOC106798070	uncharacterized protein LOC106798070
LOC100810811	TMV resistance protein N
LOC100819560	protein XRI1 isoform X2
LOC100808253	probable pectate lyase 8
LOC100809687	ankyrin repeat-containing protein At5g02620
LOC100790126	integrin-linked protein kinase 1 isoform X2
	unknown, partial
LOC100802519	cationic amino acid transporter 5
LOC547653 (L	unknown protein
LOC100787257	uncharacterized protein LOC100787257
LOC100813420	unknown
LOC100808061	serine/threonine-protein kinase AFC1 isoform X2
LOC100795992	F-box protein At2g26850 isoform X2
LOC102661203	putative disease resistance RPP13-like protein 1
LOC100795000	uncharacterized protein LOC100795000
LOC100797656	splicing factor 3B subunit 2 isoform X2
LOC100775376	long-chain-alcohol oxidase FAO4A
LOC100797693	protein DETOXIFICATION 44, chloroplastic isoform X5
LOC100818556	ankyrin repeat domain-containing protein EMB506, chloroplastic
LOC100786061	IAA-alanine resistance protein 1
	mitochondrial phosphate transporter
	putative disease resistance protein, partial
LOC100800418	phosphatidylinositol 4-phosphate 5-kinase 9
LOC100775631	uncharacterized protein LOC100775631
LOC100781461	BOI-related E3 ubiquitin-protein ligase 1
LOC100783490	probable aminotransferase ACS12
LOC100796886	mediator of RNA polymerase II transcription subunit 27 isoform X1
LOC100777219	protease Do-like 7
LOC100798780	decapping nuclease DXO homolog, chloroplastic isoform X2
LOC100795085	zinc finger CCCH domain-containing protein 66-like isoform X1
LOC100779270	UDP-glycosyltransferase 92A1
LOC100816402	unknown
LOC100815774	cyclic nucleotide-gated ion channel 1
LOC100782956	E3 ubiquitin-protein ligase KEG isoform X2
LOC100794477	F-box protein At5g46170
LOC100796605	uncharacterized protein LOC100796605 isoform X2
	peroxisomal acyl-CoA oxidase
LOC100801839	probable galacturonosyltransferase 14
	vacuolar-processing enzyme
LOC100813947	protein NUCLEAR FUSION DEFECTIVE 4
LOC100812743	protein NRT1/ PTR FAMILY 8.3
LOC100802416	G-type lectin S-receptor-like serine/threonine-protein kinase At4g27290 isoform X1
	unknown
LOC100803089	aspartic proteinase PCS1
LOC100799406	probable clathrin assembly protein At4g32285
LOC100807172	DNA gyrase subunit B, chloroplastic/mitochondrial
LOC100776124	E3 ubiquitin-protein ligase At1g12760 isoform X2
	nitrate regulatory gene2 protein
LOC547709),	nucleoside diphosphate kinase
LOC100796837	serine/threonine-protein kinase VPS15
LOC100806850	phosphatidate cytidylyltransferase, mitochondrial
LOC100787021	uncharacterized protein LOC100787021
LOC100796508	BSD domain-containing protein 1
LOC100798375	probable WRKY transcription factor 40
LOC100784383	two-component response regulator-like APRR9 isoform X2
	DREB2 factor
LOC100805538	serine/threonine-protein phosphatase BSL1
LOC100803196	high affinity nitrate transporter 2.5
LOC100795053	protein transport protein SEC16B homolog
LOC100797310	zinc transporter 6, chloroplastic
LOC100778423	arginase 1, mitochondrial
LOC100806980	coilin-like
LOC100791099	U-box domain-containing protein 62
LOC100789473	uncharacterized protein LOC100789473 isoform X2
LOC100793329	cinnamoyl-CoA reductase-like SNL6
LOC100802927	vacuolar-sorting protein BRO1 isoform X2
LOC100799631	probable polyamine oxidase 2 isoform X1
LOC100802282	F-box protein AFR
LOC100785159	uncharacterized protein LOC100785159
LOC100797881	E3 ubiquitin-protein ligase SINA-like 10
LOC100800714	BEACH domain-containing protein C2
LOC100810052	uncharacterized protein ycf45
LOC100785680	UPF0503 protein At3g09070, chloroplastic
LOC100793467	uncharacterized protein LOC100793467
LOC100813656	EF-hand, calcium binding motif-containing protein precursor
LOC100785512	uncharacterized protein LOC100785512
LOC100791216	cleavage factor CFIM-25-like protein
LOC100790768	protein FAM133
LOC100811488	NBS-LRR type disease resistance protein Hom-F
LOC100781555	probable disease resistance protein At4g27220
LOC100817121	uncharacterized protein LOC100817121
LOC100801714	uncharacterized protein LOC100801714 isoform X3
LOC100779639	ycf3-interacting protein 1, chloroplastic
LOC100802134	transcription factor TCP2
LOC100500370	uncharacterized protein LOC100500370 precursor
LOC100499752	uncharacterized protein LOC100499752
LOC100800188	protein LIKE COV 1
LOC100811666	protein FAR1-RELATED SEQUENCE 6
LOC100793970	calmodulin-binding transcription activator 5 isoform X1
LOC100814801	uncharacterized protein LOC100814801
LOC100780615	chromatin-remodeling ATPase INO80 isoform X1
LOC100820618	glutamate-rich WD repeat-containing protein 1
LOC100797535	protein RDM16 isoform X2
LOC100305737	mediator complex component MED9-like
LOC100810468	unknown
LOC100776549	P-loop NTPase domain-containing protein LPA1 homolog 1
LOC100779904	histone H4
LOC100809074	uncharacterized protein LOC100809074
LOC100777684	histidine--tRNA ligase, cytoplasmic, partial
LOC100817278	pathogenesis-related genes transcriptional activator PTI6
LOC100785888	uncharacterized protein LOC100785888
LOC100810197	uncharacterized protein LOC100810197
LOC100779650	uncharacterized protein LOC100779650
	protein TRANSPORT INHIBITOR RESPONSE 1D
	stress-induced protein SAM22
LOC102663084	uncharacterized protein LOC102663263
LOC100817183	uncharacterized protein LOC100817183
	unknown
LOC102665782	probable gamma-secretase subunit PEN-2 isoform X2
LOC100804035	chaperone protein ClpC, chloroplastic
LOC100790380	50S ribosomal protein L4, chloroplastic
LOC106796344	endochitinase
LOC100805089	PX domain-containing protein EREX
LOC732582),	tubulin A
LOC100813001	THO complex subunit 5B isoform X1
LOC100305578	CAAD domain-containing protein
LOC100802675	alpha-glucan water dikinase, chloroplastic
LOC100796381	NAD kinase 2, chloroplastic
LOC100787738	WAT1-related protein At4g19185 isoform X1
LOC100784015	NB-LRR type disease resistance protein Rps1-k-1
LOC100527101	unknown
LOC100781563	transcription initiation factor TFIID subunit 5
LOC100812190	uncharacterized protein LOC100812190 isoform X1
LOC100790294	uncharacterized protein LOC100790294
LOC100797547	subtilisin-like protease SBT6.1 isoform X1
LOC100777319	peroxisomal fatty acid beta-oxidation multifunctional protein MFP2
	unknown
	protein ECERIFERUM 3
LOC100817735	universal stress protein PHOS32
LOC100804256	uncharacterized protein LOC100804256
LOC100805792	probable leucine-rich repeat receptor-like protein kinase At2g33170
LOC100805188	protein SULFUR DEFICIENCY-INDUCED 1
LOC100779988	lateral signaling target protein 2 homolog isoform X2
LOC100800175	succinate dehydrogenase [ubiquinone] flavoprotein subunit, mitochondrial isoform X1
LOC100777686	SUPPRESSOR OF ABI3-5 isoform X1
LOC100785914	FAM10 family protein At4g22670
LOC100788617	bHLH transcription factor, partial
LOC100813764	probably inactive leucine-rich repeat receptor-like protein kinase At3g28040
LOC100807879	protein trichome birefringence-like 33 isoform X1
LOC100792918	auxilin-related protein 1
LOC100803418	spermidine hydroxycinnamoyl transferase
	resistance protein KR4
LOC100797611	uncharacterized protein LOC100797611
LOC100804210	serine/threonine-protein kinase BSK5 isoform X1
LOC100305715	uncharacterized protein LOC100305715
	serine carboxypeptidase-like 45 isoform X1
LOC100794763	phenylalanine--tRNA ligase, chloroplastic/mitochondrial isoform X1
LOC100809117	probable serine/threonine-protein kinase PBL1
LOC100792929	SWI/SNF complex subunit SWI3C
LOC100820345	mitochondrial carrier protein MTM1
LOC100779731	uncharacterized protein LOC100779731 isoform X1
LOC100794386	F-box/FBD/LRR-repeat protein At5g56420
LOC100799275	glucan endo-1,3-beta-glucosidase 13
LOC100794767	putative ribokinase/pfkB superfamily isoform 1
LOC100783070	ubiquitin-like domain-containing protein CIP73 isoform X1
	resistance protein KR4
LOC100801215	BOI-related E3 ubiquitin-protein ligase 1
LOC100806307	vesicle-associated membrane protein 727
LOC100804883	uncharacterized protein LOC100804883
LOC100802797	uncharacterized protein LOC100802797
LOC100802600	coatomer subunit alpha-2
LOC100796214	ankyrin repeat domain-containing protein 50
LOC100784271	KIN17-like protein
LOC100800480	WRKY transcription factor, partial
LOC100795881	galacturonokinase-like
LOC100780834	quinolinate synthase, chloroplastic
LOC100803335	serine carboxypeptidase-like 42 isoform X1
LOC102668061	uncharacterized protein LOC102668061
LOC100305919	putative photosystem II subunit T
LOC100820162	heparan-alpha-glucosaminide N-acetyltransferase isoform X3
LOC100783615	uncharacterized protein LOC100783615
LOC100797225	transcription factor PIF1 isoform X1
LOC100793432	NAP1-related protein 2 isoform X1
LOC100802895	protein PALE CRESS, chloroplastic
LOC100815586	uncharacterized protein LOC100815586
LOC100783880	protein CROWDED NUCLEI 4
LOC100785255	cysteine-rich receptor-like protein kinase 2
	WRKY transcription factor 48
LOC100784174	uncharacterized protein LOC100784174
LOC100806668	tricalbin-3
LOC100804618	probable beta-1,4-xylosyltransferase IRX14
LOC100811873	homeobox-leucine zipper protein ANTHOCYANINLESS 2 isoform X1
LOC100811089	3-phosphoshikimate 1-carboxyvinyltransferase 2
LOC100777348	probable serine/threonine-protein kinase At1g01540
LOC100800966	U-box domain-containing protein
LOC100796877	fruit protein pKIWI502
LOC113002366	uncharacterized protein LOC113002366 isoform X1
LOC102667485	zinc finger CCCH domain-containing protein 44
LOC100801063	uncharacterized protein LOC100801063
LOC100796664	pre-mRNA-splicing factor CWC25 homolog
LOC100797816	monoacylglycerol lipase ABHD6
LOC100799729	short-chain dehydrogenase TIC 32, chloroplastic isoform X1
LOC100500597	uncharacterized protein LOC100500597 precursor
LOC100797079	COP9 signalosome complex subunit 6a
LOC100817371	COP9 signalosome complex subunit 5a
LOC100818891	vacuolar protein sorting-associated protein 51 homolog
LOC100783604	uncharacterized protein LOC100783604
LOC100306183	unknown
LOC100802688	ninja-family protein mc410
LOC100816906	probable inactive shikimate kinase like 2, chloroplastic
LOC100812597	trigger factor-like protein TIG, Chloroplastic
LOC100783406	histone-lysine N-methyltransferase ASHR2
LOC100810550	sister-chromatid cohesion protein 3 isoform X2
LOC100780084	probable galacturonosyltransferase-like 10
LOC100817183	uncharacterized protein LOC100817183
LOC100776785	unknown
LOC100526868	unknown
LOC100804055	endoglucanase 25 isoform X1
LOC100787763	protein REDUCED WALL ACETYLATION 3 isoform X1
LOC112997677	pentatricopeptide repeat-containing protein At1g12300, mitochondrial-like
LOC100809556	homeobox-leucine zipper protein HDG2
	psbP domain-containing protein 4, chloroplastic
LOC100807126	phosphoribulokinase, chloroplastic
LOC100816948	NADH dehydrogenase [ubiquinone] 1 alpha subcomplex subunit 1
LOC100797921	sister chromatid cohesion protein PDS5 homolog A isoform X4
LOC100809613	binding partner of ACD11 1
LOC100804151	pentatricopeptide repeat-containing protein At2g30100, chloroplastic
LOC100799441	DNA replication licensing factor MCM2
LOC100783273	phosphoglucan, water dikinase, chloroplastic-like
LOC100819646	tropinone reductase homolog isoform 1
	unknown
LOC100792974	unknown
LOC100819874	E3 ubiquitin-protein ligase MBR2
LOC100807009	uncharacterized protein LOC100807009 isoform X4
LOC100787907	benzyl alcohol O-benzoyltransferase
LOC100790049	phosphatidylinositol 4-phosphate 5-kinase 1
LOC100780615	chromatin-remodeling ATPase INO80 isoform X1
LOC100804036	beta-galactosidase 8
LOC100782236	unknown
LOC100818894	uncharacterized protein LOC100809053
	DELLA protein GAI 1
LOC100781554	disease resistance protein ADR2
LOC100809150	serine--tRNA ligase, chloroplastic/mitochondrial isoform X1
LOC100817415	SAL1 phosphatase
LOC100781764	mitogen-activated protein kinase kinase kinase 5
LOC100786388	unknown
LOC100791482	uncharacterized protein LOC100791482
LOC100802091	phosphatidylinositol transfer protein 3
LOC100791666	uncharacterized protein LOC100791666 isoform X1
LOC100783250	probable 3-beta-hydroxysteroid-Delta(8),Delta(7)-isomerase
LOC100790410	peroxisomal membrane protein 11B
LOC100800749	DEAD-box ATP-dependent RNA helicase 16
LOC100499871	unknown, partial
LOC100793565	cyclin-dependent kinase C-2 isoform X1
LOC100787598	UPF0481 protein At3g47200 isoform X1
	cytosolic ascorbate peroxidase 2
	brassinosteroid receptor
LOC100795196	uncharacterized protein LOC100795196
	bZIP transcription factor bZIP89
LOC113001670	ankyrin repeat domain-containing protein, chloroplastic-like
	tau class glutathione S-transferase
LOC100788556	calmodulin-binding receptor kinase CaMRLK
LOC100788948	U4/U6 small nuclear ribonucleoprotein PRP4-like protein
LOC100796845	myosin-1
LOC100500182	uncharacterized protein LOC100500182 precursor
LOC100808722	cell division protein FtsZ homolog 1, chloroplastic
LOC100809271	protein PLASTID MOVEMENT IMPAIRED 2
LOC102664744	uncharacterized protein LOC102664744
LOC100795349	protein GRAVITROPIC IN THE LIGHT 1-like
LOC100815676	unknown
LOC106794215	MDIS1-interacting receptor like kinase 2
LOC100816447	unknown
LOC100803031	uncharacterized protein LOC100803031 isoform X1
LOC100800789	BEACH domain-containing protein B isoform X4
LOC100814381	TPR repeat-containing thioredoxin TTL1
LOC100526891	uncharacterized protein LOC100526891 precursor
LOC100789047	mechanosensitive ion channel protein 1, mitochondrial
LOC100819423	uncharacterized protein LOC100819423
LOC100802268	N-acyltransferase superfamily protein
LOC100305523	uncharacterized protein LOC100305523
LOC100817632	2-C-methyl-D-erythritol 4-phosphate cytidylyltransferase, chloroplastic isoform X1
LOC100799834	stAR-related lipid transfer protein 7, mitochondrial
LOC100817637	serine/threonine-protein kinase RIO1
LOC100792344	autophagy-related protein 18f
LOC100788211	uncharacterized protein LOC100788211
	E3 ubiquitin-protein ligase CCNB1IP1 homolog isoform X1
LOC100812506	DNA-directed RNA polymerase II subunit 1
LOC100796231	uncharacterized protein LOC100796231
LOC547945),	50S ribosomal protein L22, chloroplastic
LOC100785630	protein disulfide isomerase-like 1-4
LOC100801173	thaumatin-like protein 1
LOC100526989	glycosyltransferase family protein
LOC778089),	protein REVEILLE 7
LOC102669842	translation initiation factor eIF-2B subunit alpha
LOC100792497	uncharacterized WD repeat-containing protein C2A9.03 isoform X2
LOC100799869	putative F-box protein PP2-B12
LOC100815393	splicing factor SF3a60 homolog
LOC100776604	uncharacterized protein C630.12
LOC100789213	zinc finger HIT domain-containing protein 2 isoform X1
LOC100815568	serine decarboxylase 1-like
LOC100788035	UDP-glucuronate 4-epimerase 5
	auxin response factor 19-like isoform X1
LOC102665934	cysteine-rich and transmembrane domain-containing protein B
LOC100775991	protein PIR isoform X1
LOC100816615	light-regulated protein-like
LOC100784523	serine/threonine-protein kinase prpf4B
LOC100815671	unknown
LOC100785346	chaperone protein ClpB3, chloroplastic isoform X1
LOC100800843	ADP,ATP carrier protein 1, mitochondrial
LOC100807259	uncharacterized protein LOC100807259 isoform X2
LOC100798884	WD repeat-containing protein 11 isoform X3
LOC100815210	dihydroorotase, mitochondrial-like
LOC100809202	uncharacterized protein LOC100809202
LOC100799226	acyl-coenzyme A oxidase 2, peroxisomal
	glycine-rich protein 2
LOC100794090	exocyst complex component SEC5A isoform X1
LOC100799559	protein DETOXIFICATION 35
LOC100791599	protein DJ-1 homolog D
LOC100801836	unknown
LOC100781346	protein IQ-DOMAIN 1-like isoform 2
LOC100783944	probable potassium transporter 17
LOC100811372	unknown
LOC100812629	uncharacterized protein LOC100812629
LOC100784533	uncharacterized protein LOC100784533
LOC102667957	uncharacterized protein LOC102667957
LOC100306247	unknown
LOC100812210	protein NLP8 isoform X1
LOC100781641	GI3 protein
	GIGANTEA
LOC100804747	putative BPI/LBP family protein At1g04970
LOC100779381	inositol-tetrakisphosphate 1-kinase 3 isoform X1
LOC100784025	pentatricopeptide repeat-containing protein At5g39980, chloroplastic
LOC100782977	uncharacterized protein LOC100782977 isoform X1
LOC100786116	uncharacterized protein LOC100786116
LOC100306396	unknown
LOC100789776	probable 28S rRNA (cytosine(4447)-C(5))-methyltransferase
LOC100809247	uncharacterized protein LOC100809247
LOC100818133	pentatricopeptide repeat-containing protein At3g29230
LOC100810239	magnesium transporter MRS2-I isoform X1
LOC100799019	uncharacterized protein LOC100799019
LOC100792523	uncharacterized protein At2g34460, chloroplastic
LOC780550),	BZIP transcription factor, partial
LOC100500066	unknown
LOC100807276	unknown
LOC100804604	probable sodium/metabolite cotransporter BASS3, chloroplastic
LOC100808986	protein SLOW GREEN 1, chloroplastic
LOC100799221	cytochrome P450 71D11-like isoform X2
LOC102668613	uncharacterized protein LOC102668613 isoform X1
LOC100811036	pumilio homolog 6, chloroplastic
LOC100810469	haloacid dehalogenase-like hydrolase domain-containing protein At4g39970
LOC100808845	2-(3-amino-3-carboxypropyl)histidine synthase subunit 2 isoform X1
LOC100790592	LOW QUALITY PROTEIN: WD repeat-containing protein 25, partial
LOC100527170	uncharacterized protein LOC100527170 isoform X2
LOC100788998	protein DEK
LOC100815818	uncharacterized protein LOC100814892 isoform X2
LOC100775779	probable alpha,alpha-trehalose-phosphate synthase [UDP-forming] 10
LOC100788248	chaperonin CPN60-2, mitochondrial isoform X1
[truncated: 66 more rows]
