# Supplementary material for: Transcriptomic changes in donor soybean, dodder bridge, and the connected recipient soybean induced by cadmium addition
Source: Front Plant Sci. 2025 Apr 17;16:1567412. doi: 10.3389/fpls.2025.1567412 (PMC12044426; doi:10.3389/fpls.2025.1567412)
Supplement: Supplementary file 13 [file Table6.xlsx]

## Sheet: Sheet1
Supplementary dataset S2. 259 soybean genes tranfered to dodder after Cd treatment.
gene ID	gene description	FC
		A2	B2	C2	D2
LOC100776220	UBP1-associated protein 2C	2.3787	3.1458	NA	NA
LOC100820325	benzyl alcohol O-benzoyltransferase	NA	NA	NA	NA
LOC100803196	high affinity nitrate transporter 2.5	NA	0.95374	NA	2.5161
LOC100813218	uncharacterized protein LOC100813218 isoform X1	3.1148	NA	NA	NA
LOC100794099	U-box domain-containing protein 45	NA	2.3455	NA	1.9354
LOC100784494	RNA-binding protein 34	NA	NA	NA	NA
LOC100807717	uncharacterized protein C24B11.05	3.1236	NA	NA	NA
LOC100791677	diaminopimelate decarboxylase 1, chloroplastic isoform X3	2.7932	NA	NA	NA
LOC100814338	uncharacterized protein LOC100814338	1.7947	0.95374	NA	1.1307
LOC100817442	protein SHORT HYPOCOTYL IN WHITE LIGHT 1 isoform X1	3.7923	NA	NA	NA
LOC100527229	unknown	3.9622	2.7792	NA	1.1307
LOC100816695	uncharacterized protein LOC100816695	3.128	NA	NA	2.5161
LOC100778090	uncharacterized protein LOC100778090 isoform X1	NA	0.95374	NA	NA
	Na+/H+ antiporter	0.92016	NA	NA	NA
LOC100806375	uncharacterized protein LOC100806375 isoform X1	1.7947	NA	NA	NA
LOC100783320	uncharacterized protein LOC100783320 isoform X2	0.92016	NA	NA	NA
LOC100794016	RING finger and U-box domain-containing protein isoform 2	3.5998	NA	NA	NA
LOC100810061	traB domain-containing protein	2.3858	NA	NA	NA
LOC100778289	geranylgeranyl pyrophosphate synthase, chloroplastic isoform X2	NA	NA	NA	NA
LOC100791876	uncharacterized protein LOC100791876	3.7923	NA	NA	NA
LOC100170719	NAC domain-containing protein 100	3.1148	NA	NA	NA
LOC100796158	putative receptor-like protein kinase At4g00960	2.3787	0.95374	NA	2.0915
LOC100798263	protein MAIN-LIKE 1-like	NA	NA	NA	1.1307
	uncharacterized protein LOC100808998	NA	NA	NA	NA
LOC100794080	pentatricopeptide repeat-containing protein At1g02060, chloroplastic isoform X2	NA	NA	NA	1.1307
	probable WRKY transcription factor 2	0.92016	1.8409	NA	NA
LOC100805592	phosphoglucan phosphatase LSF2, chloroplastic	1.7947	NA	NA	NA
LOC100779281	uncharacterized protein LOC100779281	3.5998	NA	NA	2.9288
LOC100500293	fasciclin-like arabinogalactan protein 13	2.3787	NA	NA	NA
LOC100805409	serine/threonine-protein phosphatase 6 regulatory subunit 3	NA	NA	NA	NA
LOC100819996	pentatricopeptide repeat-containing protein At1g18900 isoform X1	NA	0.95374	NA	NA
LOC100804593	auxin-responsive protein IAA26	1.7947	NA	NA	NA
LOC100800335	PR5-like receptor kinase isoform X1	3.9622	NA	NA	NA
LOC100777576	E3 ubiquitin-protein ligase KEG	0.92016	3.7888	NA	NA
LOC100779270	UDP-glycosyltransferase 92A1	NA	NA	NA	1.1307
LOC100815356	uncharacterized protein LOC100815356 isoform X2	0.92016	NA	NA	NA
LOC100804277	protein ALP1-like	4.1141	NA	NA	NA
LOC100527607	unknown	NA	NA	NA	1.1307
LOC100805836	uncharacterized protein LOC100805836	NA	NA	NA	NA
LOC100790553	GDSL esterase/lipase At1g09390 isoform X2	4.5049	NA	NA	3.2493
LOC100788128	bHLH transcription factor, partial	2.3787	2.7584	NA	NA
	WRKY transcription factor 41	0.92016	NA	NA	NA
LOC100793178	O-fucosyltransferase 27	NA	NA	NA	NA
LOC100797663	adenine nucleotide transporter BT1, chloroplastic/mitochondrial	3.1148	NA	NA	NA
LOC100793556	uncharacterized protein LOC100793556 isoform X1	1.7947	NA	NA	NA
LOC100818558	serine/threonine-protein kinase Nek7 isoform X1	0.92016	NA	NA	1.9354
LOC100801077	respiratory burst oxidase homolog protein A	NA	NA	NA	NA
LOC102659747	serine/threonine-protein phosphatase 7 long form homolog	NA	NA	NA	NA
LOC100789178	serine/threonine-protein kinase GRIK1 isoform X2	1.7947	NA	NA	NA
LOC100810500	U3 small nucleolar RNA-associated protein 25	2.7932	NA	NA	1.9354
LOC100815527	unknown	1.7947	NA	NA	1.1307
LOC100819985	GDSL esterase/lipase At3g26430	NA	NA	NA	NA
LOC100801463	unknown	NA	NA	NA	NA
LOC100306070	unknown	2.3787	NA	NA	NA
LOC100789015	probable glycosyltransferase At5g03795	1.7947	1.7646	NA	NA
LOC100803728	V-type proton ATPase subunit C	1.7947	NA	NA	NA
LOC100811261	uncharacterized protein LOC100811261	2.7932	NA	NA	NA
LOC100798231	two-component response regulator-like APRR9 isoform X2	3.1236	NA	NA	NA
LOC100795589	pentatricopeptide repeat-containing protein PPR5 homolog, chloroplastic isoform X2	2.3787	3.0963	NA	NA
LOC100804347	UDP-galactose/UDP-glucose transporter 5B isoform X1	NA	NA	NA	NA
LOC100806647	alpha-mannosidase 2 isoform X1	NA	NA	NA	NA
LOC106799223	protein NETWORKED 1A	NA	NA	NA	NA
LOC102661462	FBD-associated F-box protein At3g52670 isoform X2	0.92016	NA	NA	NA
LOC100809325	tRNase Z TRZ1	2.7986	NA	NA	NA
	nitrate regulatory gene2 protein	NA	NA	NA	NA
LOC100810616	uncharacterized protein LOC100810616	0.92016	0.95374	NA	NA
LOC100799069	reticulon-like protein B17 isoform X1	NA	3.6472	NA	NA
LOC100819308	putative receptor protein kinase ZmPK1	NA	NA	NA	NA
LOC100778445	chaperone protein dnaJ 11, chloroplastic	NA	NA	NA	NA
LOC100814158	F-box protein At5g07670	3.1148	NA	NA	NA
LOC100786959	uncharacterized protein LOC100786959	2.3787	0.95374	NA	NA
LOC100790562	short-chain dehydrogenase reductase 2a	NA	NA	NA	NA
LOC100801156	derlin-1.1 isoform X2	NA	NA	NA	NA
LOC100818974	anaphase-promoting complex subunit 6	NA	NA	NA	NA
LOC100813574	uncharacterized protein LOC100813574 isoform X1	1.8149	NA	NA	NA
LOC100796915	uncharacterized protein LOC100796915 isoform X3	0.92016	1.8409	NA	2.9288
LOC100778467	zinc finger protein ZAT11	2.3998	NA	NA	NA
LOC100778336	autophagy-related protein 16	NA	1.7646	NA	NA
LOC100807334	uncharacterized protein LOC100807334	NA	0.95374	NA	NA
LOC100799935	thioredoxin O1, mitochondrial isoform X1	NA	2.7584	NA	NA
LOC100802783	homeobox-DDT domain protein RLT3-like	3.1148	2.4253	NA	NA
LOC102663084	uncharacterized protein LOC102663084	0.92016	2.4253	NA	NA
LOC100816501	uncharacterized protein LOC100816501 isoform X2	2.3787	NA	NA	1.1307
LOC100802199	CDP-diacylglycerol--serine O-phosphatidyltransferase 1 isoform X2	1.7947	NA	NA	NA
LOC100802481	neutral ceramidase 1 isoform X2	2.7932	NA	NA	NA
LOC100813444	uncharacterized protein LOC100813444	NA	NA	NA	NA
LOC100797665	organic cation/carnitine transporter 4	1.8149	NA	NA	NA
LOC100814111	beta-galactosidase 3	NA	NA	NA	NA
LOC100811668	flowering time control protein FPA isoform X1	NA	2.3455	1.071	NA
LOC100790273	CAAX prenyl protease 2-like	3.1148	NA	NA	NA
LOC100792884	probable inactive serine/threonine-protein kinase scy1 isoform X1	0.92016	3.1296	NA	1.9354
LOC100805327	receptor-like protein 6	NA	NA	NA	NA
LOC100809408	U-box domain-containing protein 9	3.9673	NA	NA	NA
LOC100500643	uncharacterized protein LOC100500643 isoform X2	1.7947	1.8409	NA	2.0915
LOC100779114	uncharacterized protein LOC100809644 isoform X4	2.3787	2.3455	NA	NA
LOC100781962	O-fucosyltransferase 20	NA	NA	NA	1.9354
LOC100790115	protein ECERIFERUM 1	3.3776	NA	NA	NA
LOC732658),	endoglucanase 1	NA	0.95374	NA	NA
	phospholipid N-methyltransferase	NA	1.8409	NA	NA
LOC100820541	uncharacterized protein LOC100820541	2.7932	NA	NA	NA
LOC100800411	myosin-11 isoform X4	NA	NA	NA	1.1307
LOC100818404	probable fructokinase-7	2.3787	2.4253	NA	NA
LOC100809518	carboxyl-terminal-processing peptidase 2, chloroplastic isoform X2	0.92016	NA	NA	NA
	metal transporter Nramp6 isoform X2	1.8149	NA	1.071	NA
LOC100527650	uncharacterized protein LOC100527650	3.5998	NA	NA	NA
LOC100812680	ninja-family protein AFP2	0.92016	NA	NA	NA
LOC100807035	Fanconi anemia group J protein homolog	NA	NA	NA	NA
LOC100802134	transcription factor TCP2	3.5998	NA	NA	NA
LOC100798939	beta-xylosidase/alpha-L-arabinofuranosidase 1	2.3787	3.6472	NA	NA
LOC100777786	carboxylesterase 1	1.7947	NA	NA	2.5161
LOC100775686	phosphatidylcholine:diacylglycerol cholinephosphotransferase 1	1.7947	NA	NA	NA
LOC100819256	GDSL esterase/lipase At2g42990 isoform X1	2.7986	2.4253	NA	NA
LOC100802148	uncharacterized protein LOC100802148 isoform X3	2.7932	NA	NA	1.1307
LOC100777214	serine/threonine-protein kinase Nek6 isoform X1	4.1188	NA	NA	NA
LOC100526874	C2H2-type zinc finger protein	2.3998	NA	NA	NA
LOC100809946	uncharacterized protein LOC100809946, partial	NA	0.95374	NA	NA
LOC112998363	uncharacterized protein LOC112998363	NA	NA	NA	1.1307
LOC100818090	E2F transcription factor-like E2FE isoform X1	0.92016	NA	NA	2.5161
LOC100305369	NBS-LRR disease resistance protein	2.3787	0.95374	NA	NA
	probable WRKY transcription factor 33 isoform X3	NA	NA	NA	NA
LOC100789825	uncharacterized protein LOC100789825 isoform X2	3.1148	NA	NA	1.9354
LOC100793051	probable protein phosphatase 2C 34	0.92016	1.7646	NA	NA
LOC100778550	TMV resistance protein N	0.92016	2.3455	NA	1.9354
LOC100777824	agamous-like MADS-box protein	0.92016	NA	NA	NA
LOC100797543	subtilisin-like protease SBT1.8	1.7947	4.8397	NA	NA
LOC100776411	VQ motif-containing protein 4	NA	NA	NA	NA
LOC100775294	histone-lysine N-methyltransferase ASHH1	0.92016	NA	NA	2.5161
LOC100816011	probable glutathione S-transferase isoform X2	2.3787	NA	NA	NA
LOC100795722	dual specificity tyrosine-phosphorylation-regulated kinase 4	NA	NA	NA	NA
LOC100795667	protein MICRORCHIDIA 6	2.3787	0.95374	NA	NA
LOC100500479	uncharacterized protein LOC100500479	NA	0.95374	1.8729	3.353
LOC100810236	protein GRAVITROPIC IN THE LIGHT 1	NA	3.5633	NA	NA
LOC100804036	beta-galactosidase 8	2.7932	NA	NA	NA
LOC100804432	vacuolar protein sorting-associated protein 54, chloroplastic	2.3787	NA	NA	NA
LOC100816854	3beta-hydroxysteroid-dehydrogenase/decarboxylase isoform X1	NA	0.95374	NA	NA
LOC100798254	uncharacterized protein LOC100499850 isoform X1	2.3928	NA	NA	NA
LOC100305644	putative ribonuclease 1 precursor	4.7006	NA	NA	2.5161
LOC100780157	VIN3-like protein 1 isoform X1	2.3858	3.1458	NA	1.1307
LOC100805725	alpha-N-acetylglucosaminidase	0.92016	NA	NA	1.1307
LOC100800015	cytochrome B5-like protein	3.6158	NA	NA	1.1307
LOC100799678	microtubule-associated protein futsch isoform X2	NA	NA	NA	1.9354
LOC100813065	probable inactive receptor kinase At4g23740	3.3776	NA	NA	NA
LOC100782617	uncharacterized protein LOC100782617 isoform X2	1.7947	NA	NA	NA
LOC100778274	pentatricopeptide repeat-containing protein At1g01970	NA	NA	NA	NA
LOC100793896	uncharacterized protein LOC100793896	3.1192	0.95374	NA	NA
LOC100804017	alanine--glyoxylate aminotransferase 2 homolog 1, mitochondrial	2.3787	0.95374	NA	NA
	uncharacterized protein LOC100816733	NA	NA	NA	2.9288
LOC100780563	xylogalacturonan beta-1,3-xylosyltransferase isoform X2	0.92016	NA	NA	NA
LOC100782536	uncharacterized protein LOC100782536 isoform X1	2.3858	NA	NA	NA
LOC100306324	uncharacterized protein LOC100306324	1.7947	NA	NA	NA
LOC100500204	protein DETOXIFICATION 27	NA	NA	NA	NA
	stearoyl-acyl carrier protein desaturase	NA	NA	NA	NA
LOC100788556	calmodulin-binding receptor kinase CaMRLK	2.7932	NA	NA	NA
LOC100813075	lysine-specific demethylase JMJ30	NA	2.8401	NA	NA
LOC100812244	probable polyol transporter 4 isoform X1	2.3787	NA	NA	NA
LOC100795629	methyltransferase-like protein 6	2.3787	2.7584	NA	1.9354
LOC547460),	MYB/HD-like transcription factor, partial	NA	NA	NA	NA
LOC100775274	protein RST1	4.3829	NA	NA	NA
LOC100780834	quinolinate synthase, chloroplastic	0.92016	NA	NA	NA
LOC100801304	uncharacterized protein LOC100801304	3.1148	1.8409	NA	NA
LOC100785317	uncharacterized protein LOC100785317	3.385	0.95374	NA	NA
LOC100814785	transmembrane protein 230 isoform X2	NA	NA	NA	NA
LOC100798969	copper-transporting ATPase RAN1	NA	NA	NA	NA
LOC100781770	serine/threonine-protein kinase tricorner	1.8048	3.1619	NA	2.9288
LOC100790115	protein ECERIFERUM 1	5.3769	NA	NA	NA
LOC100781364	replication factor C subunit 2	3.1148	0.95374	NA	1.1307
LOC100170643	kinase-associated protein phosphatase 2	0.92016	2.3455	NA	NA
LOC100799852	vacuolar protein sorting-associated protein 53 A isoform X1	0.92016	NA	NA	NA
LOC100788329	replication factor C subunit 2 isoform X1	NA	NA	NA	NA
LOC100809646	enolase 1, chloroplastic	2.3787	2.8401	NA	NA
LOC100305914	uncharacterized protein LOC100305914	3.1148	3.079	NA	NA
LOC102670403	LOW QUALITY PROTEIN: integrator complex subunit 3-like	NA	NA	NA	NA
LOC100801565	probable beta-D-xylosidase 7 isoform X1	0.92016	1.8409	NA	NA
LOC100797522	transmembrane protein 87B	2.3787	NA	NA	NA
LOC100807191	uncharacterized protein LOC100807191	1.7947	0.95374	NA	NA
LOC100807932	pentatricopeptide repeat-containing protein At3g53700, chloroplastic	3.1148	NA	NA	NA
LOC100790975	E3 ubiquitin-protein ligase RHA1B	NA	NA	NA	NA
LOC100785282	cysteine-rich receptor-like protein kinase 8 isoform X2	NA	NA	NA	1.1307
LOC100780052	solute carrier family 35 member F1	0.92016	NA	1.071	NA
LOC100798884	WD repeat-containing protein 11 isoform X3	NA	NA	NA	NA
LOC100797246	uncharacterized protein LOC100797246	NA	NA	NA	1.9354
LOC100789733	sulfite exporter TauE/SafE family protein 3 isoform X1	3.5998	NA	NA	NA
LOC102669442	Rpp4 candidate R7	1.7947	2.3455	NA	NA
LOC100790705	ubiquitin-like-specific protease 1D	NA	NA	NA	NA
LOC100802361	heparan-alpha-glucosaminide N-acetyltransferase isoform X1	NA	NA	NA	NA
LOC100796524	protein DEHYDRATION-INDUCED 19 homolog 3	3.1192	0.95374	1.071	1.1307
LOC100798373	ribosomal RNA processing protein 1 homolog isoform X1	2.3998	NA	NA	NA
LOC102662942	probable serine/threonine-protein kinase clkA	2.3998	NA	NA	1.9354
LOC100784385	aldehyde oxidase GLOX1	3.7923	NA	NA	NA
LOC100798222	stem-specific protein TSJT1	3.9673	NA	NA	2.6793
LOC100790532	putative receptor-like protein kinase At4g00960	NA	NA	NA	NA
LOC100808478	VQ motif-containing protein 9	NA	NA	NA	NA
LOC100814609	protein NPG1	2.3787	NA	NA	NA
LOC100776990	protein HAIKU1	0.92016	NA	NA	NA
LOC100815614	F-box/kelch-repeat protein At1g22040	2.8094	NA	NA	2.5161
LOC100794830	zinc finger A20 and AN1 domain-containing stress-associated protein 5	3.9698	NA	NA	NA
LOC100817309	uncharacterized protein LOC100817309 isoform X2	4.1141	NA	NA	NA
LOC100798150	probable alpha-mannosidase At5g13980	NA	0.95374	NA	NA
LOC100807623	electron transfer flavoprotein-ubiquinone oxidoreductase, mitochondrial	1.7947	NA	NA	NA
LOC100810591	CTL-like protein DDB_G0274487	0.92016	NA	NA	NA
LOC100804019	uncharacterized protein LOC100804019	0.92016	NA	NA	2.0915
LOC102662819	uncharacterized protein LOC102662819	NA	0.95374	NA	NA
LOC100788329	replication factor C subunit 2 isoform X1	0.92016	NA	NA	NA
LOC106798070	uncharacterized protein LOC106798070	NA	NA	NA	NA
LOC100808253	probable pectate lyase 8	4.6061	NA	NA	1.9354
LOC100797656	splicing factor 3B subunit 2 isoform X2	NA	3.1619	NA	NA
LOC100786061	IAA-alanine resistance protein 1	0.92016	NA	NA	NA
	putative disease resistance protein, partial	3.5998	0.95374	NA	NA
LOC100779270	UDP-glycosyltransferase 92A1	NA	NA	NA	NA
LOC100796605	uncharacterized protein LOC100796605 isoform X2	NA	1.7646	NA	NA
LOC100803089	aspartic proteinase PCS1	3.5998	NA	NA	NA
LOC100787021	uncharacterized protein LOC100787021	2.7932	1.7646	NA	1.9354
LOC100789473	uncharacterized protein LOC100789473 isoform X2	3.3776	NA	NA	2.5161
LOC100790768	protein FAM133	2.7932	NA	NA	NA
LOC100801714	uncharacterized protein LOC100801714 isoform X3	NA	NA	NA	NA
LOC100811666	protein FAR1-RELATED SEQUENCE 6	NA	2.4253	NA	NA
LOC100305737	mediator complex component MED9-like	3.1148	NA	NA	NA
LOC100805089	PX domain-containing protein EREX	2.7932	2.8401	NA	NA
LOC100784015	NB-LRR type disease resistance protein Rps1-k-1	0.92016	2.7792	NA	1.1307
LOC100527101	unknown	NA	NA	NA	NA
LOC100813764	probably inactive leucine-rich repeat receptor-like protein kinase At3g28040	1.7947	2.4253	NA	NA
LOC100804210	serine/threonine-protein kinase BSK5 isoform X1	4.2515	2.3455	NA	NA
	serine carboxypeptidase-like 45 isoform X1	0.92016	NA	NA	NA
LOC100802600	coatomer subunit alpha-2	NA	NA	NA	NA
LOC100800480	WRKY transcription factor, partial	2.3787	NA	NA	NA
LOC100780834	quinolinate synthase, chloroplastic	0.92016	0.95374	NA	2.9288
LOC100815586	uncharacterized protein LOC100815586	1.7947	NA	NA	NA
LOC100777348	probable serine/threonine-protein kinase At1g01540	NA	NA	NA	1.1307
LOC100781764	mitogen-activated protein kinase kinase kinase 5	3.3776	1.8409	NA	3.0958
LOC100800749	DEAD-box ATP-dependent RNA helicase 16	0.92016	2.4253	NA	NA
LOC100793565	cyclin-dependent kinase C-2 isoform X1	3.3776	NA	NA	NA
LOC100795196	uncharacterized protein LOC100795196	NA	NA	NA	NA
LOC100795349	protein GRAVITROPIC IN THE LIGHT 1-like	NA	NA	NA	NA
LOC100815676	unknown	NA	NA	NA	NA
LOC100803031	uncharacterized protein LOC100803031 isoform X1	0.92016	NA	NA	2.9288
LOC100526891	uncharacterized protein LOC100526891 precursor	1.7947	NA	NA	NA
LOC100785630	protein disulfide isomerase-like 1-4	NA	NA	NA	NA
LOC100526989	glycosyltransferase family protein	1.7947	NA	NA	NA
LOC100792497	uncharacterized WD repeat-containing protein C2A9.03 isoform X2	NA	NA	NA	NA
LOC100785346	chaperone protein ClpB3, chloroplastic isoform X1	NA	NA	NA	NA
LOC100799559	protein DETOXIFICATION 35	3.5998	NA	NA	NA
	uncharacterized protein LOC102667957	3.6062	2.4253	NA	NA
LOC100784025	pentatricopeptide repeat-containing protein At5g39980, chloroplastic	NA	2.3455	NA	NA
LOC100818133	pentatricopeptide repeat-containing protein At3g29230	NA	0.95374	NA	NA
LOC100810239	magnesium transporter MRS2-I isoform X1	3.7923	1.8409	NA	NA
LOC100788248	chaperonin CPN60-2, mitochondrial isoform X1	1.7947	2.4253	NA	NA
LOC100819552	U6 small nuclear RNA (adenine-(43)-N(6))-methyltransferase	NA	3.4248	NA	NA
LOC100794402	uncharacterized protein LOC100794402	3.9622	NA	NA	NA
LOC100776958	uncharacterized protein LOC100776958	NA	2.7584	NA	NA
LOC100813175	berberine bridge enzyme-like 21	2.7932	NA	NA	NA
LOC100805301	transcription factor bHLH146	NA	0.95374	NA	NA
LOC100784935	mitogen-activated protein kinase kinase 3	3.1148	0.95374	NA	NA
	MYB transcription factor MYB53	3.9622	NA	NA	NA
LOC100812838	probable carboxylesterase 18	NA	NA	NA	NA
LOC100795699	heat shock 70 kDa protein-like	0.92016	NA	NA	NA
LOC100817414	5-oxoprolinase	2.3787	2.7584	NA	NA
LOC100803208	AT-hook motif nuclear-localized protein 7	NA	0.95374	NA	NA
LOC111240476	putative calcium-binding protein	0.92016	NA	NA	2.0915
LOC100811040	mediator of RNA polymerase II transcription subunit 12 isoform X2	1.7947	1.7646	NA	NA
